# Supplementary material for: Unraveling dynamics of paramyxovirus-receptor interactions using nanoparticles displaying hemagglutinin-neuraminidase
Source: PLoS Pathog. 2024 Jul 25;20(7):e1012371. doi: 10.1371/journal.ppat.1012371 (PMC11302929; doi:10.1371/journal.ppat.1012371)
Supplement: S1 Raw data — (XLSX) [file ppat.1012371.s015.xlsx]

## Sheet: Main fig.
Fig. 1B																	Fig. 1C									Fig. 3 Kinetic analysis of virion-, HN- and HN-NP-receptor interactions using BLI (nm)																Fig. 4
HN Concentration (Log10)(mg/ml)	HN-TE					HN-GCN4IL					HN-M						Elution (ml)	HN-M (mAU)		Elution (ml)	HN-GCN4IL (mAU)		Elution (ml)	HN-TE (mAU)		A. NDV_Virus				B. NDV HN (Soluable protein)				C. HN-NPs (100 nm)				D. HN-NPs (130 nm)				Fig. 4A (nm)
-1.69897	3-replicates （RFU)			Mean	SD	3-replicates (RFU)			Mean	SD	3-replicates (RFU)			Mean	SD		0.000688	0.001711		0.000727	-0.00346		0.000709	0.00337		Time(min)	+BCX2798 (nm)	-BCX2798		Time(min)	-BCX2798	+BCX2798		Time(min)	-BCX2798	+BCX2798		Time(min)	-BCX2798	+BCX2798		Time (min)	A1	A2	A3	A4	A5	A6	A7
-2	49600	49300	49200	49366.7	208.167	49400	51000	49800	50066.7	832.666	49500	52600	50100	50733.3	1644.18		0.001687	0.001712		0.001725	-0.0033		0.001707	0.003181		0	0	0		0	0	0		0	0	0		0	0	0		0	0	0	0	0	0	0	0
-2.30103	51300	51300	49400	50666.7	1096.97	49400	52400	49600	50466.7	1677.3	51000	50400	50500	50633.3	321.455		0.002686	0.001969		0.002724	-0.00376		0.002706	0.002873		0.0665	-0.0114099	-0.009401		0.066833	0.006751	-0.00119		0.066833	-0.37951	-0.38235		0.0665	-0.23565	-0.52692		0.0401667	0.0046044	-0.001031	0.0046697	0.0012883	-0.001997	-0.007421	0.0070422
-2.60206	52400	51100	50900	51466.7	814.453	51200	49700	50200	50366.7	763.763	50800	50900	51300	51000	264.575		0.003684	0.001426		0.003723	-0.00426		0.003705	0.002992		0.133333	-0.0178544	-0.0172284		0.133333	0.018128	-0.00031		0.1335	-0.858	-0.94047		0.133333	-0.82398	-1.18557		0.0668333	0.0006192	-0.002815	0.0017404	-0.003254	-0.01447	-0.006563	0.0094365
-2.90309	53000	51200	50000	51400	1509.97	47400	48100	47500	47666.7	378.594	52400	53700	51800	52633.3	971.253		0.004683	6.4e-05		0.004722	-0.00471		0.004703	0.003264		0.199833	-0.0369411	-0.0248793		0.200167	0.029694	0.007781		0.200333	-1.25027	-1.48484		0.199833	-1.34907	-1.84433		0.1335	-0.004339	-0.004554	0.004893	0.0037178	-0.009316	-0.000139	0.0153635
-3.20412	43000	38200	42200	41133.3	2571.64	38200	35800	37700	37233.3	1266.23	52200	52300	53200	52566.7	550.757		0.005682	0.000368		0.005721	-0.00468		0.005702	0.003931		0.266667	-0.0390576	-0.0267865		0.266667	0.038564	0.005177		0.266833	-1.60571	-2.02708		0.266667	-1.90702	-2.49975		0.200333	0.0042836	-0.006128	0.0076068	0.0058827	-0.016479	0.0009377	0.0199794
-3.50515	24200	18800	24700	22566.7	3271.59	24500	22400	23600	23500	1053.57	49900	51100	52300	51100	1200		0.00668	0.001624		0.00672	-0.00462		0.006701	0.004252		0.333333	-0.0523758	-0.0262248		0.333333	0.048415	0.005088		0.333333	-1.88973	-2.54361		0.333167	-2.4693	-3.12662		0.266833	0.0015356	-0.003007	0.00545	0.0107075	-0.008597	0.0067779	0.0289701
-3.80618	11100	7290	12200	10196.7	2576.63	13900	12600	13200	13233.3	650.641	40000	41700	43200	41633.3	1601.04		0.007679	0.002116		0.007719	-0.00516		0.007699	0.00372		0.400167	-0.0650805	-0.0427928		0.4	0.058471	0.012349		0.400167	-2.12344	-3.06866		0.4	-2.99817	-3.77185		0.333333	0.0042719	0.0021964	0.0116998	0.0136876	0.0061146	0.0152733	0.0277689
-4.10721	4540	3660	4890	4363.33	633.745	7020	6220	7080	6773.33	480.139	30700	28500	29000	29400	1153.26		0.008678	0.001951		0.008718	-0.00529		0.008698	0.00365		0.466667	-0.0729466	-0.0421461		0.466667	0.066589	0.008038		0.466833	-2.29937	-3.57758		0.466667	-3.51786	-4.39348		0.400167	0.0022953	-0.006122	0.0135858	0.0098251	-0.000363	0.0138319	0.0391801
-4.40824	1890	1540	2180	1870	320.468	3200	3040	3210	3150	95.3939	15000	14900	15700	15200	435.89		0.009676	0.002147		0.009717	-0.0058		0.009696	0.003581		0.5335	-0.0841286	-0.0438403		0.533167	0.06185	0.017778		0.533667	-2.40927	-4.06702		0.5335	-3.95182	-5.0155		0.466833	-0.005693	0.0032633	0.0136943	0.0151069	0.0084453	0.0209739	0.0344644
-4.70927	724	620	857	733.667	118.795	1490	1360	1460	1436.67	68.0686	7950	8100	7780	7943.33	160.104		0.010675	0.002837		0.010716	-0.00642		0.010695	0.004672		0.599833	-0.0910416	-0.0525294		0.6	0.075124	0.019812		0.600167	-2.46486	-4.55553		0.6	-4.39363	-5.64574		0.533667	0.0051438	0.0005343	0.0124153	0.01395	-0.003815	0.0183758	0.0401259
-5.0103	296	238	338	290.667	50.2129	686	628	711	675	42.5793	3510	3720	3590	3606.67	105.987		0.011674	0.002768		0.011714	-0.00712		0.011694	0.005653		0.666833	-0.103319	-0.0600752		0.6665	0.089386	0.023262		0.667	-2.50421	-5.04055		0.666833	-4.69203	-6.26173		0.600167	-0.006868	0.0029515	0.0137574	0.0140797	0.0100548	0.0187406	0.0463688
																	0.012672	0.00289		0.012713	-0.00757		0.012692	0.006223		0.733167	-0.110881	-0.0629906		0.733333	0.09398	0.021899		0.7335	-2.48666	-5.51041		0.733333	-4.97193	-6.87758		0.666667	0.0027287	0.0150222	0.0244554	0.0283489	0.0280416	0.0307413	0.0503983
																	0.013671	0.002918		0.013712	-0.00845		0.013691	0.006493		0.8	-0.116511	-0.0606918		0.8	0.102982	0.026501		0.800167	-2.44403	-5.97109		0.8	-5.1575	-7.49995		0.7335	-0.002247	0.0068094	0.0191099	0.0189149	0.0180923	0.028027	0.0561173
																	0.01467	0.002271		0.014711	-0.00871		0.014689	0.006757		0.866833	-0.131429	-0.0739716		0.866833	0.103166	0.026549		0.866833	-2.37768	-6.42289		0.866667	-5.20818	-8.0837		0.800167	0.0001706	0.0050865	0.0199206	0.0291571	0.0199041	0.0376173	0.0595137
																	0.015668	0.002102		0.01571	-0.00918		0.015688	0.006471		0.933333	-0.140933	-0.0689775		0.933333	0.108648	0.030768		0.9335	-2.28913	-6.85788		0.933333	-5.2383	-8.69609		0.866833	0.0029452	0.0031182	0.0219512	0.028319	0.0205063	0.0380968	0.064498
																	0.016667	0.001767		0.016709	-0.00969		0.016687	0.006587		1.00017	-0.149148	-0.0778549		1.00017	0.121571	0.037501		1.00033	-2.21911	-7.29962		1.00017	-5.13557	-9.29979		0.9335	-0.002431	0.0072172	0.0199256	0.0329226	0.0189042	0.0378958	0.0696322
																	0.017666	0.001363		0.017708	-0.0094		0.017685	0.007351		1.06667	-0.157198	-0.0855008		1.06667	0.121245	0.033279		1.06683	-2.13211	-7.72257		1.06667	-4.99362	-9.87554		1.00033	0.0087702	0.0097131	0.0275828	0.0347347	0.0266235	0.046704	0.0741158
																	0.018664	0.00113		0.018707	-0.00883		0.018684	0.008254		1.13333	-0.16614	-0.082889		1.13333	0.138124	0.043546		1.13333	-2.05368	-8.13422		1.13317	-4.8091	-10.4651		1.06683	0.002647	0.0088247	0.0231617	0.0351647	0.0220262	0.0465493	0.0792651
																	0.019663	0.001406		0.019706	-0.00949		0.019683	0.007635		1.19983	-0.175692	-0.0911838		1.20017	0.134899	0.043882		1.20017	-1.97732	-8.54755		1.2	-4.55597	-11.0388		1.13333	0.0061957	0.0185175	0.0336383	0.0395359	0.0440475	0.0565025	0.0798467
																	0.020661	0.0013		0.020705	-0.00901		0.020681	0.00758		1.26667	-0.188393	-0.0971561		1.26667	0.145228	0.047314		1.26683	-1.90221	-8.93316		1.26667	-4.31402	-11.5948		1.20017	0.0036713	0.0131262	0.0330534	0.040104	0.0372588	0.0517674	0.0832361
																	0.02166	0.001806		0.021703	-0.009		0.02168	0.007634		1.33317	-0.188703	-0.0923559		1.3335	0.150592	0.053691		1.33367	-1.84019	-9.32605		1.3335	-4.05059	-12.1578		1.26683	0.0046283	0.0152248	0.0307923	0.0404535	0.0431615	0.0547486	0.0890381
																	0.022659	0.001534		0.022702	-0.00882		0.022678	0.008369		1.4	-0.211735	-0.0993057		1.4	0.150349	0.049134		1.40017	-1.77053	-9.71601		1.4	-3.78596	-12.707		1.33367	0.0055134	0.0148238	0.0347747	0.049544	0.0409463	0.0611637	0.0911877
																	0.023657	0.001294		0.023701	-0.00851		0.023677	0.007406		1.46667	-0.206471	-0.107721		1.46667	0.166399	0.063885		1.467	-1.72559	-10.0883		1.4665	-3.5546	-13.2425		1.40017	-0.001132	0.0091563	0.0355046	0.0446334	0.0441938	0.0620191	0.0982697
																	0.024656	0.001914		0.0247	-0.00714		0.024676	0.006437		1.5335	-0.215087	-0.0983239		1.53333	0.169893	0.063514		1.5335	-1.67591	-10.456		1.53333	-3.31981	-13.7944		1.467	0.008151	0.0208051	0.0469251	0.0533403	0.0593455	0.0667571	0.106121
																	0.025655	0.002709		0.025699	-0.00762		0.025674	0.007323		1.6	-0.230168	-0.0934586		1.6	0.169665	0.057236		1.60017	-1.62242	-10.802		1.6	-3.11422	-14.3131		1.5335	0.0053558	0.0146367	0.0389605	0.0496751	0.0546368	0.0680302	0.110184
																	0.026653	0.002632		0.026698	-0.00736		0.026673	0.008052		1.66683	-0.238529	-0.104281		1.66683	0.18015	0.070737		1.667	-1.59293	-11.1681		1.66683	-2.92313	-14.8407		1.60017	0.0030454	0.0201498	0.0360073	0.051851	0.0510321	0.0700817	0.118343
																	0.027652	0.003475		0.027697	-0.00768		0.027671	0.007954		1.73317	-0.249465	-0.105144		1.73333	0.182723	0.078504		1.7335	-1.54999	-11.5017		1.73333	-2.76966	-15.3578		1.66683	0.011681	0.0180595	0.044873	0.0511948	0.0459372	0.0781253	0.1132
																	0.028651	0.003651		0.028696	-0.00691		0.02867	0.008062		1.80017	-0.24986	-0.104004		1.80017	0.195539	0.08112		1.80033	-1.50668	-11.8523		1.80017	-2.60919	-15.8552		1.7335	-1.24e-05	0.0184394	0.0386568	0.054308	0.0554076	0.0736818	0.123178
																	0.029649	0.003408		0.029695	-0.00685		0.029669	0.008872		1.8665	-0.265967	-0.100387		1.86667	0.194796	0.089226		1.86683	-1.47937	-12.1823		1.86667	-2.50063	-16.3389		1.80033	0.0093599	0.0283635	0.0454994	0.0627632	0.0655167	0.0812067	0.127781
																	0.030648	0.003756		0.030694	-0.00673		0.030667	0.0098		1.93333	-0.275535	-0.115446		1.93333	0.200301	0.083132		1.9335	-1.45597	-12.503		1.93333	-2.40261	-16.8335		1.86683	0.0016044	0.0273287	0.0449668	0.0601633	0.0691852	0.0851023	0.126798
																	0.031647	0.004628		0.031693	-0.00652		0.031666	0.009402		1.99983	-0.275211	-0.106091		2.00017	0.200774	0.092329		2.00017	-1.43458	-12.8277		2	-2.29134	-17.294		1.93333	4.069e-05	0.0197483	0.0479935	0.0605088	0.0718806	0.0889231	0.134248
																	0.032645	0.005257		0.032691	-0.00615		0.032665	0.010089		2.06667	-0.289264	-0.117046		2.06667	0.208957	0.088089		2.06683	-1.4115	-13.1286		2.06667	-2.2262	-17.7705		2.00017	0.0068196	0.0182353	0.0512181	0.0644422	0.0707023	0.0923303	0.130174
																	0.033644	0.005677		0.03369	-0.00758		0.033663	0.010734		2.13317	-0.297394	-0.113784		2.1335	0.21372	0.089669		2.13367	-1.39033	-13.4268		2.1335	-2.13197	-18.2281		2.06683	0.0093576	0.0194934	0.0539646	0.0675153	0.0684789	0.0904174	0.142599
																	0.034643	0.006306		0.034689	-0.00866		0.034662	0.010859		2.2	-0.30209	-0.112298		2.2	0.209529	0.099383		2.20017	-1.37067	-13.7132		2.2	-2.07478	-18.6663		2.1335	0.0116523	0.0264041	0.0535238	0.0730727	0.0832161	0.0996319	0.144864
																	0.035641	0.006499		0.035688	-0.00824		0.03566	0.01073		2.26683	-0.309182	-0.110878		2.26667	0.215608	0.10163		2.26667	-1.35463	-14.0021		2.2665	-2.03472	-19.0965		2.20017	0.0027956	0.0290502	0.0559442	0.0710818	0.0745202	0.100073	0.148768
																	0.03664	0.007368		0.036687	-0.00811		0.036659	0.011814		2.3335	-0.328411	-0.117747		2.3335	0.216417	0.103468		2.3335	-1.34632	-14.2865		2.33333	-1.955	-19.5222		2.26667	0.0078812	0.0326927	0.0558791	0.0706996	0.080301	0.101779	0.149235
																	0.037639	0.007776		0.037686	-0.00848		0.037658	0.011444		2.4	-0.334003	-0.107098		2.4	0.218284	0.114279		2.40017	-1.33716	-14.5593		2.4	-1.93032	-19.9378		2.3335	0.0055686	0.0325047	0.059134	0.0751524	0.073214	0.10532	0.153168
																	0.038637	0.008037		0.038685	-0.00849		0.038656	0.010674		2.46683	-0.336187	-0.11424		2.46683	0.228983	0.111599		2.467	-1.31835	-14.8349		2.46683	-1.87868	-20.3438		2.40017	0.0040816	0.0258497	0.0623177	0.0704326	0.0803466	0.107284	0.15622
																	0.039636	0.008181		0.039684	-0.00784		0.039655	0.010685		2.53333	-0.348015	-0.113392		2.53333	0.225729	0.113251		2.5335	-1.31073	-15.1		2.53333	-1.84588	-20.7381		2.467	0.0108327	0.0347033	0.0581935	0.0787397	0.092718	0.111701	0.163873
																	0.040635	0.00812		0.040683	-0.00836		0.040653	0.011122		2.6	-0.36319	-0.110814		2.59983	0.233561	0.12218		2.6	-1.29561	-15.3544		2.60017	-1.81626	-21.1232		2.5335	0.000467	0.0247957	0.0599647	0.0759731	0.0950332	0.110235	0.165956
																	0.041633	0.007301		0.041681	-0.00849		0.041652	0.011536		2.66667	-0.357985	-0.110674		2.66667	0.233841	0.124502		2.66683	-1.29225	-15.6022		2.66667	-1.77871	-21.4949		2.6	0.0078944	0.0258985	0.0586857	0.0856645	0.0946567	0.116224	0.178008
																	0.042632	0.00723		0.04268	-0.00877		0.042651	0.011428		2.73333	-0.36506	-0.119597		2.73333	0.232686	0.127878		2.7335	-1.2807	-15.8475		2.73333	-1.75827	-21.8515		2.66683	-0.002226	0.0309592	0.062972	0.088328	0.0987544	0.121577	0.172534
																	0.04363	0.006953		0.043679	-0.00829		0.043649	0.01127		2.80017	-0.376694	-0.1136		2.80017	0.239997	0.132512		2.80033	-1.2692	-16.0937		2.80017	-1.7264	-22.2097		2.7335	0.0042054	0.0268561	0.060572	0.0850689	0.0922496	0.119736	0.182757
																	0.044629	0.006838		0.044678	-0.00891		0.044648	0.011064		2.86633	-0.380614	-0.113218		2.86667	0.235007	0.125937		2.86683	-1.26892	-16.3136		2.86667	-1.70512	-22.566		2.80017	0.0127494	0.0315563	0.0671923	0.0875012	0.0984761	0.1214	0.184674
																	0.045628	0.005888		0.045677	-0.00936		0.045647	0.011566		2.9335	-0.389216	-0.107981		2.9335	0.245411	0.13395		2.93367	-1.25605	-16.5471		2.9335	-1.67998	-22.886		2.86683	0.0037235	0.0351348	0.0608442	0.0931606	0.0994184	0.125541	0.187526
																	0.046626	0.005961		0.046676	-0.00929		0.046645	0.011685		2.99983	-0.403734	-0.118271		3	0.240143	0.138401		3.00017	-1.25334	-16.7764		3	-1.66269	-23.2252		2.93333	0.0180485	0.0368552	0.0689234	0.093106	0.10774	0.131038	0.199071
																	0.047625	0.005845		0.047675	-0.00943		0.047644	0.011259		3.06683	-0.41188	-0.112579		3.06667	0.241356	0.144574						3.06667	-1.64785	-23.5405		3.00017	0.0021217	0.0411568	0.0691333	0.094482	0.105535	0.131947	0.198766
																	0.048624	0.004948		0.048674	-0.00952		0.048642	0.010996		3.13317	-0.417078	-0.106994		3.1335	0.248003	0.151992						3.13333	-1.62096	-23.8639		3.06667	0.0056129	0.0359137	0.0697946	0.0972993	0.108502	0.134197	0.200842
																	0.049622	0.003817		0.049673	-0.00984		0.049641	0.010888		3.2	-0.422354	-0.11377		3.2	0.249754	0.149188						3.2	-1.61617	-24.1717		3.1335	0.0078594	0.0354061	0.0760883	0.097625	0.112219	0.138598	0.203713
																	0.050621	0.003462		0.050672	-0.01042		0.05064	0.010776		3.26683	-0.431451	-0.10677		3.26683	0.242945	0.150546						3.26683	-1.58016	-24.4655		3.20017	0.0033132	0.0308914	0.0723778	0.0994582	0.113475	0.141753	0.204356
																	0.05162	0.003946		0.05167	-0.01141		0.051638	0.011001		3.33333	-0.43544	-0.106035		3.33333	0.260838	0.159141						3.33333	-1.5713	-24.7559		3.267	0.0156599	0.0427949	0.0776494	0.108397	0.128758	0.148932	0.210064
																	0.052618	0.004277		0.052669	-0.0116		0.052637	0.010713		3.40017	-0.438267	-0.107223		3.4	0.249708	0.154077						3.40017	-1.56798	-25.0377		3.3335	0.0031674	0.0368915	0.0732412	0.103344	0.126912	0.144233	0.217932
																	0.053617	0.004482		0.053668	-0.0125		0.053635	0.010487		3.46667	-0.457493	-0.11223		3.46667	0.254088	0.168683						3.46667	-1.54273	-25.3162		3.4	0.0093735	0.0347701	0.0759491	0.108046	0.115737	0.148067	0.224025
																	0.054616	0.005591		0.054667	-0.0133		0.054634	0.011486		3.53333	-0.463025	-0.101947		3.53333	0.255672	0.169352						3.53333	-1.54356	-25.5794		3.46683	0.0099103	0.0421074	0.0813109	0.110328	0.12941	0.158209	0.222743
																	0.055614	0.00508		0.055666	-0.01422		0.055633	0.010904		3.60017	-0.469541	-0.107757		3.60017	0.262869	0.177424						3.60017	-1.52328	-25.8381		3.5335	0.0053854	0.0407765	0.0784278	0.11073	0.123685	0.158657	0.225246
																	0.056613	0.004761		0.056665	-0.01554		0.056631	0.010854		3.66667	-0.477464	-0.114855		3.66667	0.257997	0.17593						3.66667	-1.51171	-26.0878		3.60033	0.0150943	0.0448814	0.0831272	0.113348	0.134847	0.158746	0.234245
																	0.057612	0.004144		0.057664	-0.01645		0.05763	0.011383		3.7335	-0.488262	-0.103596		3.73317	0.250695	0.171158						3.7335	-1.50943	-26.3306		3.66683	0.0035096	0.036105	0.0840088	0.113812	0.136197	0.165547	0.239167
																	0.05861	0.00377		0.058663	-0.01708		0.058629	0.010821		3.8	-0.493526	-0.101144		3.8	0.262694	0.175718						3.79983	-1.49275	-26.563		3.73367	0.018053	0.0419252	0.0861606	0.118522	0.145955	0.167414	0.24254
																	0.059609	0.004035		0.059662	-0.01642		0.059627	0.010391		3.86683	-0.50156	-0.104308		3.86667	0.255845	0.182337						3.86667	-1.48371	-26.7984		3.80017	0.0050996	0.0454207	0.0826202	0.118679	0.147389	0.166662	0.2415
																	0.060608	0.00353		0.060661	-0.01685		0.060626	0.009122		3.9335	-0.515193	-0.0898352		3.9335	0.258672	0.181279						3.9335	-1.46919	-27.0265		3.86683	0.006149	0.0387627	0.0859083	0.117349	0.138045	0.166716	0.242648
																	0.061606	0.003485		0.061659	-0.01698		0.061624	0.009057		3.99967	-0.514521	-0.105886		4	0.254903	0.185284						4	-1.46013	-27.2496		3.9335	0.0134681	0.0445656	0.0886882	0.126422	0.156113	0.173299	0.246795
																	0.062605	0.004133		0.062658	-0.01793		0.062623	0.008881		4.06683	-0.524339	-0.0984934		4.06683	0.262144	0.196836						4.06683	-1.45662	-27.4581		4.00017	0.0049613	0.0497513	0.0912441	0.125353	0.138937	0.174751	0.251717
																	0.063604	0.004357		0.063657	-0.01774		0.063622	0.008486		4.13317	-0.530321	-0.0984268		4.13333	0.265949	0.197697						4.13333	-1.44583	-27.6495		4.067	0.0128259	0.0475741	0.0961347	0.128511	0.155028	0.181914	0.261157
																	0.064602	0.004379		0.064656	-0.01901		0.06462	0.007854		4.20017	-0.540818	-0.103785		4.2	0.258527	0.197562						4.20017	-1.43462	-27.8677		4.1335	0.0051146	0.0492209	0.0933572	0.129279	0.151535	0.17955	0.261026
																	0.065601	0.004258		0.065655	-0.02011		0.065619	0.007139		4.2665	-0.542762	-0.111822		4.26683	0.266239	0.201579						4.26667	-1.42553	-28.0534		4.2	0.0087477	0.0479663	0.0885741	0.130477	0.142053	0.185909	0.26807
																	0.0666	0.003975		0.066654	-0.01982		0.066617	0.006654		4.33333	-0.561456	-0.107626		4.33333	0.271281	0.205489						4.33333	-1.42255	-28.2333		4.26683	0.0086808	0.0492898	0.0910471	0.131497	0.162825	0.187913	0.270805
																	0.067598	0.003413		0.067653	-0.02083		0.067616	0.006853		4.39983	-0.565981	-0.0995871		4.40017	0.261052	0.209533						4.40017	-1.40529	-28.4249		4.3335	0.0056033	0.0460953	0.0909261	0.129467	0.151	0.189141	0.278836
																	0.068597	0.003514		0.068652	-0.02269		0.068615	0.007735		4.46667	-0.569269	-0.100347		4.46667	0.268363	0.210007						4.46667	-1.40486	-28.6125		4.40033	0.0156244	0.0503041	0.0946314	0.142397	0.16201	0.197492	0.280863
																	0.069596	0.002994		0.069651	-0.0224		0.069613	0.007218		4.5335	-0.583586	-0.100461		4.53333	0.26852	0.208341						4.5335	-1.39459	-28.7898		4.46683	0.0036582	0.0445499	0.0925917	0.135106	0.156221	0.189472	0.27991
																	0.070594	0.003059		0.07065	-0.02235		0.070612	0.007477		4.6	-0.582731	-0.101205		4.6	0.260815	0.213634						4.6	-1.38592	-28.9579		4.53333	0.0072316	0.0441104	0.100261	0.134288	0.157084	0.190826	0.282091
																	0.071593	0.00276		0.071648	-0.02274		0.071611	0.007227		4.66667	-0.585867	-0.0994582		4.66667	0.266183	0.217045						4.66667	-1.3932	-29.1269		4.60017	0.00853	0.0495057	0.100108	0.139469	0.172842	0.204368	0.287601
																	0.072592	0.002989		0.072647	-0.02246		0.072609	0.006964		4.7335	-0.594534	-0.105282		4.7335	0.264453	0.224533						4.7335	-1.37473	-29.295		4.6665	0.0051958	0.0558599	0.106435	0.140533	0.168763	0.205116	0.292782
																	0.07359	0.003114		0.073646	-0.02343		0.073608	0.007501		4.8	-0.605127	-0.0969516		4.8	0.263232	0.223503						4.8	-1.3769	-29.4491		4.73367	0.0142128	0.0543972	0.105875	0.148817	0.18337	0.207073	0.29087
																	0.074589	0.003028		0.074645	-0.02438		0.074606	0.007561		4.86683	-0.617325	-0.0995886		4.8665	0.263333	0.226288						4.86683	-1.3695	-29.6028		4.80017	0.0104848	0.0563093	0.106028	0.144954	0.179903	0.208185	0.294077
																	0.075588	0.002519		0.075644	-0.02568		0.075605	0.007918		4.93333	-0.618945	-0.104665		4.93333	0.262298	0.227025						4.93333	-1.3548	-29.7588		4.867	0.0134496	0.0560321	0.105701	0.15087	0.180055	0.209452	0.302882
																	0.076586	0.002061		0.076643	-0.02667		0.076604	0.007476		5.00017	-0.631784	-0.105345		5	0.264677	0.230359						5	-1.35374	-29.9063		4.9335	0.0044747	0.0582532	0.107854	0.151909	0.183725	0.212126	0.303941
																	0.077585	0.000429		0.077642	-0.02705		0.077602	0.007538		5.06683	-0.635269	-0.099094		5.06683	0.266727	0.23442										5	0.0090159	0.0538145	0.107225	0.15138	0.166145	0.217783	0.313117
																	0.078583	0.000201		0.078641	-0.02785		0.078601	0.007168		5.13333	-0.642667	-0.0958092		5.13333	0.263894	0.231284										5.06683	0.0093682	0.0619367	0.111503	0.15377	0.192609	0.217455	0.314801
																	0.079582	0.000456		0.07964	-0.02937		0.079599	0.006574		5.20017	-0.652887	-0.102823		5.20017	0.261836	0.239326										5.1335	0.0041931	0.0534753	0.106125	0.151085	0.181491	0.218937	0.316594
																	0.080581	0.000137		0.080639	-0.03045		0.080598	0.006512		5.26667	-0.662541	-0.103826		5.26667	0.261003	0.24153										5.20033	0.0163183	0.0546026	0.110795	0.153602	0.184749	0.222337	0.325189
																	0.081579	-0.00072		0.081638	-0.03106		0.081597	0.006757		5.3335	-0.665631	-0.0950966		5.33333	0.258796	0.240049										5.26683	0.0015964	0.0586286	0.113066	0.155227	0.195159	0.227275	0.323537
																	0.082578	-0.00086		0.082636	-0.03241		0.082595	0.005356		5.4	-0.671694	-0.0991239		5.40017	0.26147	0.245256										5.33333	0.0147895	0.0529158	0.117538	0.154324	0.18666	0.22492	0.323973
																	0.083577	-0.00097		0.083635	-0.0333		0.083594	0.005156		5.46667	-0.678108	-0.0931718		5.46667	0.264846	0.249222										5.40017	0.0096869	0.0625576	0.114538	0.162585	0.200796	0.233289	0.324468
																	0.084575	-0.00178		0.084634	-0.03289		0.084593	0.004134		5.5335	-0.680273	-0.0938684		5.5335	0.2587	0.251774										5.46683	0.0069438	0.0638627	0.116508	0.161928	0.196409	0.231999	0.334938
																	0.085574	-0.00211		0.085633	-0.03308		0.085591	0.004974		5.6	-0.685582	-0.0967756		5.6	0.263199	0.251711										5.53367	0.0160399	0.0624321	0.12391	0.165538	0.201327	0.232661	0.33842
																	0.086573	-0.00241		0.086632	-0.03453		0.08659	0.004471		5.66683	-0.699434	-0.0953237		5.66667	0.256125	0.248889										5.60017	0.0025944	0.0637586	0.118432	0.165642	0.199473	0.237497	0.335374
																	0.087571	-0.00404		0.087631	-0.03572		0.087589	0.004889		5.73333	-0.707491	-0.0925091		5.73333	0.260089	0.252083										5.667	0.0150413	0.0615331	0.121232	0.167475	0.196552	0.236039	0.346077
																	0.08857	-0.00514		0.08863	-0.03607		0.088587	0.005577		5.80017	-0.714385	-0.0989365		5.8	0.261316	0.256653										5.7335	0.0082055	0.063941	0.118356	0.169332	0.204775	0.24879	0.347153
																	0.089569	-0.00569		0.089629	-0.0372		0.089586	0.005076		5.86683	-0.723681	-0.0956657		5.86683	0.256075	0.263082										5.80017	0.0077174	0.0574746	0.123463	0.169309	0.208288	0.239076	0.352258
																	0.090567	-0.00513		0.090628	-0.03787		0.090584	0.004766		5.93333	-0.729925	-0.0879582		5.93333	0.259933	0.262777										5.86683	0.0149327	0.0636205	0.124693	0.174292	0.210777	0.246806	0.355067
																	0.091566	-0.00511		0.091626	-0.03916		0.091583	0.004954		6.00017	-0.728446	-0.0957633		6.00017	0.252086	0.261276										5.9335	0.0058278	0.0582507	0.129752	0.175149	0.212977	0.251754	0.356754
																	0.092565	-0.00511		0.092625	-0.0393		0.092582	0.005072		6.06667	-0.732813	-0.089853		6.06667	0.25259	0.270764										6.00033	0.0117018	0.0599158	0.130078	0.174567	0.21443	0.245709	0.358312
																	0.093563	-0.00514		0.093624	-0.03981		0.09358	0.004998		6.1335	-0.746007	-0.0899181		6.13333	0.265631	0.273625										6.06683	0.0040683	0.068147	0.124696	0.180487	0.225882	0.251614	0.361582
																	0.094562	-0.00473		0.094623	-0.0398		0.094579	0.004524		6.20017	-0.74904	-0.0887407		6.20017	0.257228	0.270778										6.13333	0.009723	0.0649023	0.128328	0.181018	0.205663	0.254898	0.367721
																	0.095561	-0.00447		0.095622	-0.0402		0.095577	0.003432		6.26667	-0.756868	-0.0972479		6.26667	0.258943	0.273492										6.20017	0.0094659	0.0720095	0.130496	0.181918	0.228759	0.260229	0.37097
																	0.096559	-0.00474		0.096621	-0.04073		0.096576	0.003202		6.33317	-0.764681	-0.0968475		6.3335	0.250148	0.274663										6.26683	0.0060575	0.0668554	0.131169	0.182094	0.22011	0.261182	0.377619
																	0.097558	-0.00524		0.09762	-0.04055		0.097575	0.003271		6.4	-0.770046	-0.0854497		6.4	0.251309	0.274255										6.33367	0.0113253	0.0634337	0.133636	0.185785	0.213087	0.26466	0.378994
																	0.098557	-0.00513		0.098619	-0.04104		0.098573	0.003256		6.46683	-0.781392	-0.0940324		6.46667	0.255142	0.284343										6.40017	0.0041749	0.0600463	0.137273	0.18803	0.227499	0.265575	0.380144
																	0.099555	-0.00533		0.099618	-0.04055		0.099572	0.004076		6.53333	-0.788094	-0.0884225		6.5335	0.250163	0.278058										6.46667	0.009463	0.0632618	0.131956	0.187945	0.216554	0.268245	0.381947
																	0.100554	-0.00527		0.100617	-0.04198		0.100571	0.003972		6.60017	-0.799932	-0.0970975		6.6	0.25175	0.284962										6.5335	0.008	0.0677769	0.13572	0.188296	0.232001	0.276507	0.388417
																	0.101553	-0.00675		0.101615	-0.0419		0.101569	0.004437		6.66683	-0.80137	-0.0964423		6.66683	0.249948	0.280001										6.60017	0.007714	0.0732601	0.136232	0.193401	0.232886	0.274878	0.388707
																	0.102551	-0.00695		0.102614	-0.0407		0.102568	0.005014		6.73333	-0.79949	-0.089665		6.73333	0.251087	0.283174										6.667	0.0172287	0.0683344	0.13717	0.188367	0.239128	0.273894	0.392361
																	0.10355	-0.00746		0.103613	-0.04104		0.103566	0.004711		6.80017	-0.811147	-0.0959984		6.80017	0.24707	0.292031										6.7335	0.0075057	0.0750754	0.136139	0.194723	0.239478	0.279084	0.396423
																	0.104549	-0.00754		0.104612	-0.04083		0.104565	0.003911		6.86667	-0.819656	-0.0916886		6.86667	0.244299	0.290915										6.80033	0.0125146	0.0641241	0.141233	0.191959	0.230159	0.274142	0.396489
																	0.105547	-0.00727		0.105611	-0.04099		0.105564	0.003372		6.9335	-0.830766	-0.0861818		6.93333	0.250142	0.285741										6.86683	0.007175	0.074621	0.136639	0.194951	0.241217	0.283936	0.402011
																	0.106546	-0.00739		0.10661	-0.0411		0.106562	0.002613		7.00017	-0.835132	-0.0913093		7.00017	0.23552	0.288549										6.9335	0.014945	0.0721815	0.14505	0.199884	0.239974	0.285346	0.403371
																	0.107544	-0.0073		0.107609	-0.04034		0.107561	0.002505		7.06667	-0.834528	-0.0892558		7.06667	0.244678	0.303561										7.00017	0.0132715	0.0670995	0.140878	0.199116	0.23952	0.282217	0.40813
																	0.108543	-0.00767		0.108608	-0.0401		0.108559	0.002363		7.1335	-0.838739	-0.0980252		7.1335	0.233644	0.293177										7.06683	0.0081602	0.0748007	0.143221	0.200173	0.252406	0.290164	0.407423
																	0.109542	-0.00881		0.109607	-0.04		0.109558	0.003226		7.2	-0.849306	-0.098594		7.2	0.247672	0.303786										7.13367	0.0172888	0.0639619	0.144262	0.199877	0.239683	0.282218	0.41203
																	0.11054	-0.00851		0.110606	-0.04102		0.110557	0.003796		7.26683	-0.858467	-0.0921102		7.26667	0.25121	0.305039										7.20017	0.0102763	0.073529	0.142971	0.201942	0.251717	0.290331	0.413078
																	0.111539	-0.00861		0.111604	-0.04117		0.111555	0.003768		7.33333	-0.870641	-0.0909404		7.3335	0.241338	0.301831										7.26667	0.0106541	0.0845645	0.152229	0.206987	0.250264	0.294602	0.418055
																	0.112538	-0.00882		0.112603	-0.04129		0.112554	0.0048		7.4	-0.866263	-0.100469		7.4	0.239126	0.305513										7.3335	0.0103182	0.0803897	0.148541	0.205626	0.25222	0.297964	0.419608
																	0.113536	-0.00851		0.113602	-0.04079		0.113553	0.004657		7.46683	-0.877576	-0.0836598		7.46683	0.244584	0.307331										7.40017	0.012519	0.0811982	0.148701	0.213054	0.255356	0.300274	0.418926
																	0.114535	-0.00895		0.114601	-0.04159		0.114551	0.00468		7.53333	-0.89	-0.092526		7.53333	0.242866	0.307604										7.467	0.0116654	0.0715033	0.147096	0.208867	0.250942	0.303868	0.426995
																	0.115534	-0.00967		0.1156	-0.04214		0.11555	0.005143		7.60017	-0.884842	-0.0858222		7.60017	0.240226	0.313456										7.5335	0.0103332	0.075628	0.1537	0.207675	0.258677	0.302186	0.43084
																	0.116532	-0.00899		0.116599	-0.0418		0.116548	0.005451		7.66667	-0.890877	-0.0935254		7.66667	0.240386	0.308622										7.6	0.0173097	0.0769124	0.154435	0.210898	0.252791	0.303586	0.429687
																	0.117531	-0.00862		0.117598	-0.04236		0.117547	0.004976		7.7335	-0.898655	-0.087286		7.73333	0.240824	0.31262										7.66683	0.0042822	0.0783514	0.148725	0.210987	0.263026	0.305749	0.440795
																	0.11853	-0.0084		0.118597	-0.04313		0.118546	0.004991		7.80017	-0.904457	-0.0991656		7.80017	0.240987	0.31868										7.7335	0.0103798	0.0862441	0.155871	0.219225	0.272502	0.30824	0.439353
																	0.119528	-0.00852		0.119596	-0.04312		0.119544	0.006134		7.86667	-0.915274	-0.0910239		7.86667	0.240549	0.31687										7.80033	0.0178131	0.0775293	0.152987	0.211395	0.263097	0.309928	0.438183
																	0.120527	-0.00888		0.120595	-0.04369		0.120543	0.005962		7.9335	-0.918417	-0.0891836		7.9335	0.240402	0.321969										7.86683	0.0105545	0.0793513	0.153971	0.217038	0.267023	0.312645	0.444663
																	0.121526	-0.00946		0.121593	-0.04398		0.121542	0.006526		8	-0.928548	-0.102208		8	0.231924	0.312432										7.93333	0.0191493	0.0820518	0.157466	0.222977	0.26668	0.313225	0.440648
																	0.122524	-0.00942		0.122592	-0.04408		0.12254	0.006317		8.06683	-0.939627	-0.0933266		8.06667	0.242906	0.319537										8.00017	0.0094903	0.084397	0.156289	0.218707	0.275218	0.314409	0.447886
																	0.123523	-0.00928		0.123591	-0.04523		0.123539	0.005614		8.13333	-0.928209	-0.0907626		8.1335	0.229893	0.318725										8.06683	0.0089685	0.0832931	0.163618	0.226846	0.273954	0.320383	0.450425
																	0.124522	-0.01037		0.12459	-0.04551		0.124537	0.005441		8.2	-0.940802	-0.092706		8.19967	0.228429	0.323132										8.1335	0.0116032	0.0739704	0.15725	0.22153	0.273167	0.311184	0.451714
																	0.12552	-0.01017		0.125589	-0.04591		0.125536	0.004952		8.26683	-0.951279	-0.0909592		8.26683	0.236041	0.324516										8.20017	0.0162286	0.0809931	0.158542	0.227246	0.28092	0.325515	0.46031
																	0.126519	-0.00996		0.126588	-0.04493		0.126535	0.004697		8.33333	-0.959726	-0.0945445		8.33333	0.234435	0.329471										8.267	0.0202698	0.074776	0.156049	0.229745	0.263313	0.321014	0.461174
																	0.127518	-0.00958		0.127587	-0.04609		0.127533	0.004545		8.39983	-0.965131	-0.0889929		8.4	0.236124	0.32206										8.3335	0.0067618	0.0833924	0.162723	0.228301	0.277679	0.323579	0.462367
																	0.128516	-0.00949		0.128586	-0.04659		0.128532	0.004219		8.46667	-0.969739	-0.09474		8.4665	0.239363	0.332886										8.4	0.0173818	0.0872107	0.165035	0.236073	0.292281	0.332251	0.460216
																	0.129515	-0.00975		0.129585	-0.04598		0.12953	0.003495		8.53333	-0.967851	-0.093342		8.53333	0.238541	0.336492										8.46683	0.0143019	0.0821962	0.161929	0.228387	0.287412	0.323316	0.472841
																	0.130514	-0.00997		0.130584	-0.04518		0.130529	0.003014		8.60017	-0.981587	-0.0967584		8.60017	0.233401	0.332215										8.5335	0.0081448	0.0866057	0.168378	0.232059	0.288965	0.33585	0.465771
																	0.131512	-0.0097		0.131582	-0.04491		0.131528	0.002975		8.66667	-0.978543	-0.0949961		8.66667	0.22214	0.32741										8.60033	0.0140066	0.0802241	0.168192	0.231801	0.283069	0.332092	0.46556
																	0.132511	-0.0093		0.132581	-0.04524		0.132526	0.003105		8.7335	-0.994006	-0.100995		8.73333	0.231439	0.335627										8.66683	0.0094741	0.08167	0.169648	0.233559	0.295258	0.338866	0.468815
																	0.13351	-0.00907		0.13358	-0.04508		0.133525	0.00338		8.8	-1.00102	-0.104151		8.8	0.224077	0.337962										8.73333	0.0165142	0.0885553	0.167613	0.242298	0.297379	0.342295	0.474733
																	0.134508	-0.00884		0.134579	-0.0452		0.134524	0.003625		8.86683	-1.00766	-0.0933597		8.86667	0.224921	0.337428										8.80017	0.0098526	0.0878442	0.164261	0.234129	0.295464	0.338232	0.476946
																	0.135507	-0.00843		0.135578	-0.04561		0.135522	0.002876		8.9335	-1.01127	-0.0912849		8.9335	0.229332	0.339434										8.86683	0.0145409	0.0922844	0.167322	0.244228	0.291804	0.343702	0.487632
																	0.136505	-0.00873		0.136577	-0.04538		0.136521	0.002755		9	-1.01769	-0.0992131		9	0.22657	0.341448										8.93367	0.0141426	0.076352	0.166894	0.238677	0.285241	0.338565	0.480836
																	0.137504	-0.0082		0.137576	-0.04423		0.137519	0.002386		9.06683	-1.02405	-0.0898066		9.06683	0.225644	0.338424										9.00017	0.0078748	0.0867315	0.169594	0.244752	0.299358	0.343766	0.48947
																	0.138503	-0.00718		0.138575	-0.04416		0.138518	0.002323		9.13333	-1.02571	-0.0928422		9.13333	0.227733	0.342264										9.067	0.0156046	0.0830523	0.170315	0.245045	0.290314	0.344119	0.488002
																	0.139501	-0.00632		0.139574	-0.04404		0.139517	0.002561		9.20017	-1.02791	-0.0930783		9.2	0.222031	0.342668										9.1335	0.0087359	0.0882239	0.167925	0.242591	0.304674	0.34793	0.491015
																	0.1405	-0.00749		0.140573	-0.0443		0.140515	0.001733		9.26667	-1.03315	-0.0933454		9.26683	0.221921	0.343291										9.2	0.0147762	0.0952084	0.181962	0.244152	0.314044	0.352768	0.491509
																	0.141499	-0.00719		0.141571	-0.04321		0.141514	0.000826		9.3335	-1.04458	-0.0901608		9.33333	0.221331	0.343231										9.26683	0.009917	0.0880203	0.176506	0.244128	0.304678	0.352767	0.492319
																	0.142497	-0.00688		0.14257	-0.04392		0.142512	0.00046		9.40017	-1.0485	-0.0900523		9.40017	0.22777	0.342823										9.3335	0.0086865	0.0879432	0.179095	0.24198	0.306584	0.35391	0.501769
																	0.143496	-0.00712		0.143569	-0.0439		0.143511	0.000464		9.46667	-1.05346	-0.0974028		9.4665	0.225237	0.353943										9.40033	0.0194883	0.0841428	0.172337	0.246681	0.303145	0.360725	0.495995
																	0.144495	-0.00699		0.144568	-0.04461		0.14451	0.000918		9.53317	-1.06637	-0.0996767		9.53333	0.219332	0.343541										9.46683	0.0099101	0.0841028	0.17686	0.246343	0.306112	0.359279	0.499189
																	0.145493	-0.00749		0.145567	-0.0449		0.145508	0.001005		9.6	-1.06397	-0.096504		9.60017	0.222339	0.352876										9.53333	0.0167332	0.0907788	0.182663	0.254627	0.314531	0.363068	0.510705
																	0.146492	-0.00772		0.146566	-0.04482		0.146507	0.001252		9.66683	-1.06895	-0.097682		9.66667	0.2171	0.350392										9.60017	0.0165494	0.0841116	0.174362	0.248343	0.313908	0.358907	0.506755
																	0.147491	-0.00783		0.147565	-0.04497		0.147506	0.001307		9.7335	-1.0716	-0.0921228		9.7335	0.222033	0.35429										9.66683	0.0114333	0.0928351	0.179579	0.254119	0.312518	0.366676	0.510379
																	0.148489	-0.00795		0.148564	-0.04409		0.148504	0.00116		9.8	-1.08656	-0.0938366		9.8	0.212467	0.353735										9.73367	0.0193448	0.0865395	0.180771	0.250168	0.306998	0.35851	0.507072
																	0.149488	-0.0077		0.149563	-0.04433		0.149503	0.000746		9.86683	-1.08647	-0.0897491		9.86683	0.220011	0.356051										9.80017	0.0096964	0.0880599	0.179867	0.259439	0.319872	0.363831	0.512289
																	0.150487	-0.00707		0.150562	-0.04363		0.150501	0.000153		9.93333	-1.09035	-0.0926162		9.93333	0.209263	0.352192										9.86667	0.0161689	0.0994014	0.188136	0.263813	0.333852	0.372503	0.514084
																	0.151485	-0.00617		0.15156	-0.04312		0.1515	-0.00011		10.0002	-1.09992	-0.0894711		10	0.21594	0.35888										9.9335	0.0097802	0.096565	0.185351	0.259608	0.320303	0.363342	0.517509
																	0.152484	-0.00597		0.152559	-0.04362		0.152499	0.000453		10.0665	-1.10605	-0.09214		10.0668	0.215784	0.352445										10.0002	0.0142983	0.0950995	0.185589	0.260939	0.327368	0.37382	0.514942
																	0.153483	-0.00589		0.153558	-0.04419		0.153497	0.000621		10.1333	-1.11137	-0.0855009		10.1333	0.214587	0.364367										10.0668	0.0142821	0.0880427	0.183463	0.25812	0.317393	0.372237	0.512074
																	0.154481	-0.00689		0.154557	-0.04417		0.154496	0.000731		10.1998	-1.10995	-0.0953123		10.2002	0.21265	0.357237										10.1335	0.0136259	0.0918265	0.185141	0.265919	0.324432	0.375524	0.521013
																	0.15548	-0.00794		0.155556	-0.04386		0.155494	0.000767		10.2667	-1.13158	-0.0933385		10.2667	0.215079	0.360016										10.2003	0.0185531	0.0873863	0.189487	0.270899	0.322013	0.379073	0.523503
																	0.156479	-0.00909		0.156555	-0.04396		0.156493	0.000528		10.3335	-1.12574	-0.0909072		10.333	0.209091	0.362971										10.2668	0.0115419	0.0945826	0.188345	0.262607	0.328055	0.377339	0.524928
																	0.157477	-0.00983		0.157554	-0.04501		0.157492	0.000394		10.4	-1.13615	-0.0997259		10.4002	0.216067	0.361983										10.3333	0.0200961	0.102514	0.188563	0.274104	0.337451	0.379748	0.527713
																	0.158476	-0.00984		0.158553	-0.0445		0.15849	0.000794		10.4668	-1.13392	-0.0961655		10.4667	0.209122	0.361413										10.4002	0.0170475	0.0907794	0.188534	0.26196	0.320552	0.378889	0.526004
																	0.159475	-0.00996		0.159552	-0.04523		0.159489	0.001338		10.5335	-1.14322	-0.0914609		10.5335	0.215598	0.367049										10.4668	0.0140158	0.0985635	0.186172	0.272682	0.336805	0.386077	0.530257
																	0.160473	-0.01004		0.160551	-0.04447		0.160488	0.00094		10.6	-1.14841	-0.10414		10.5998	0.218387	0.368226										10.5337	0.0200921	0.0983196	0.191557	0.268164	0.327417	0.386101	0.52974
																	0.161472	-0.00929		0.161549	-0.04417		0.161486	0.000133		10.6668	-1.15369	-0.104256		10.6667	0.20077	0.356928										10.6002	0.0125144	0.0983818	0.193174	0.269822	0.339436	0.38671	0.532396
																	0.162471	-0.00961		0.162548	-0.04418		0.162485	0.000216		10.7333	-1.1629	-0.0918709		10.7333	0.207823	0.367228										10.6667	0.0191283	0.0983953	0.198588	0.282525	0.348793	0.389697	0.535069
																	0.163469	-0.01017		0.163547	-0.04422		0.163483	0.001125		10.8002	-1.16249	-0.103238		10.8	0.206938	0.359505										10.7335	0.0126858	0.0949775	0.193311	0.27345	0.338174	0.391684	0.529975
																	0.164468	-0.00984		0.164546	-0.04337		0.164482	0.002014		10.8668	-1.16774	-0.0956342		10.8668	0.205713	0.36773
																	0.165467	-0.00962		0.165545	-0.04195		0.165481	0.001848		10.9333	-1.17617	-0.0965068		10.9333	0.209225	0.373484
																	0.166465	-0.01008		0.166544	-0.04149		0.166479	0.001027		11.0002	-1.17842	-0.0901736		11.0002	0.204341	0.368227
																	0.167464	-0.01021		0.167543	-0.04187		0.167478	6.2e-05		11.0665	-1.1865	-0.0946179		11.0667	0.198032	0.369488
																	0.168463	-0.01013		0.168542	-0.0409		0.168476	-0.00078		11.1335	-1.18517	-0.0937673		11.1333	0.205082	0.36994
																	0.169461	-0.00999		0.169541	-0.04085		0.169475	-0.00059		11.1998	-1.1901	-0.10564		11.2002	0.205112	0.374759
																	0.17046	-0.00985		0.170539	-0.04002		0.170474	-0.00021		11.2668	-1.20134	-0.0952238		11.2667	0.20119	0.37258
																	0.171458	-0.0096		0.171538	-0.04036		0.171472	-0.00027		11.3335	-1.20216	-0.0946351		11.3335	0.202982	0.376337
																	0.172457	-0.00925		0.172537	-0.03981		0.172471	0.000177		11.4	-1.21603	-0.102464		11.4	0.20982	0.384058
																	0.173456	-0.00928		0.173536	-0.03845		0.17347	0.000543		11.4668	-1.21711	-0.104324		11.4667	0.205916	0.38179
																	0.174454	-0.00952		0.174535	-0.03816		0.174468	-0.00016		11.5333	-1.21754	-0.100378		11.5335	0.195788	0.372397
																	0.175453	-0.00914		0.175534	-0.03814		0.175467	0.000232		11.6002	-1.22498	-0.102921		11.6	0.198414	0.373432
																	0.176452	-0.00833		0.176533	-0.03865		0.176465	0.000888		11.6668	-1.23047	-0.0998737		11.6668	0.195882	0.379732
																	0.17745	-0.00813		0.177532	-0.03731		0.177464	0.001056		11.7333	-1.22773	-0.101861		11.7333	0.201058	0.380981
																	0.178449	-0.00865		0.178531	-0.03706		0.178463	0.002034		11.8002	-1.24599	-0.106404		11.8	0.192475	0.377597
																	0.179448	-0.00979		0.17953	-0.03779		0.179461	0.001922		11.8667	-1.24196	-0.0974681		11.8667	0.200526	0.381972
																	0.180446	-0.0107		0.180529	-0.03728		0.18046	0.001274		11.9335	-1.25372	-0.0969705		11.9333	0.202581	0.384888
																	0.181445	-0.01194		0.181527	-0.03755		0.181458	0.002028		12	-1.2536	-0.101963		12.0002	0.196072	0.382221
																	0.182444	-0.01301		0.182526	-0.03638		0.182457	0.002009		12.0667	-1.26396	-0.102426		12.0667	0.203449	0.384392
																	0.183442	-0.0135		0.183525	-0.03641		0.183456	0.002212		12.1335	-1.27263	-0.100405		12.1335	0.182207	0.383648
																	0.184441	-0.01415		0.184524	-0.03789		0.184454	0.001202		12.1997	-1.27363	-0.0974672		12.2	0.194031	0.387085
																	0.18544	-0.01417		0.185523	-0.03796		0.185453	0.000839		12.2668	-1.27887	-0.0960814		12.2667	0.20109	0.388848
																	0.186438	-0.01369		0.186522	-0.03831		0.186452	0.000336		12.3332	-1.28677	-0.0984022		12.3335	0.192905	0.391339
																	0.187437	-0.01388		0.187521	-0.03881		0.18745	0.000949		12.4002	-1.28255	-0.0948802		12.4	0.188075	0.389061
																	0.188436	-0.01518		0.18852	-0.03883		0.188449	0.00223		12.4668	-1.29226	-0.102619		12.4668	0.191724	0.384062
																	0.189434	-0.01597		0.189519	-0.03741		0.189447	0.002509		12.5333	-1.29672	-0.0988801		12.5333	0.189	0.38859
																	0.190433	-0.01589		0.190518	-0.03698		0.190446	0.002642		12.6002	-1.30014	-0.100208		12.6	0.192876	0.39181
																	0.191432	-0.01636		0.191516	-0.03739		0.191445	0.003333		12.6667	-1.30437	-0.107313		12.6668	0.188744	0.401561
																	0.19243	-0.01641		0.192515	-0.03651		0.192443	0.003762		12.7335	-1.31199	-0.0908495		12.7333	0.185332	0.397116
																	0.193429	-0.01635		0.193514	-0.03633		0.193442	0.0044		12.8	-1.31999	-0.107029		12.8002	0.189306	0.392133
																	0.194427	-0.01669		0.194513	-0.03623		0.19444	0.004868		12.8667	-1.31895	-0.0955731		12.8667	0.182509	0.390821
																	0.195426	-0.01683		0.195512	-0.036		0.195439	0.004993		12.9335	-1.32335	-0.0996153		12.9333	0.18535	0.387087
																	0.196425	-0.01675		0.196511	-0.03576		0.196438	0.004952		12.9998	-1.32239	-0.102796		13	0.185753	0.393795
																	0.197423	-0.01573		0.19751	-0.03636		0.197436	0.004842		13.0665	-1.33297	-0.107074		13.0667	0.185638	0.393032
																	0.198422	-0.01465		0.198509	-0.03653		0.198435	0.004917		13.1332	-1.33889	-0.105858		13.1335	0.18945	0.398279
																	0.199421	-0.01513		0.199508	-0.03697		0.199434	0.004716		13.2	-1.3506	-0.10315		13.2	0.19381	0.403429
																	0.200419	-0.01602		0.200507	-0.03673		0.200432	0.0043		13.2668	-1.34801	-0.102333		13.2668	0.182773	0.404244
																	0.201418	-0.01582		0.201505	-0.03698		0.201431	0.004074		13.333	-1.35639	-0.100699		13.3333	0.174225	0.393639
																	0.202417	-0.01567		0.202504	-0.03624		0.202429	0.004592		13.4002	-1.35081	-0.103754		13.4	0.182248	0.393511
																	0.203415	-0.0154		0.203503	-0.03502		0.203428	0.004247		13.4665	-1.35996	-0.104207		13.4668	0.185128	0.406469
																	0.204414	-0.01503		0.204502	-0.03396		0.204427	0.004824		13.5335	-1.37165	-0.104754		13.5333	0.183868	0.401143
																	0.205413	-0.01465		0.205501	-0.03354		0.205425	0.005556		13.6002	-1.37646	-0.0960759		13.5998	0.188586	0.402296
																	0.206411	-0.01368		0.2065	-0.03276		0.206424	0.006276		13.6667	-1.37104	-0.0958716		13.6667	0.178189	0.405277
																	0.20741	-0.01258		0.207499	-0.03124		0.207422	0.006955		13.7335	-1.38136	-0.107236		13.7333	0.173135	0.393224
																	0.208409	-0.01179		0.208498	-0.03143		0.208421	0.007153		13.8	-1.38504	-0.100805		13.8	0.17746	0.399782
																	0.209407	-0.01137		0.209497	-0.03103		0.20942	0.00704		13.8668	-1.38988	-0.106728		13.8667	0.177265	0.40081
																	0.210406	-0.01214		0.210496	-0.03164		0.210418	0.006613		13.9333	-1.3965	-0.103618		13.9335	0.178403	0.406149
																	0.211405	-0.01283		0.211494	-0.0309		0.211417	0.006273		14	-1.40281	-0.100291		14	0.178662	0.407132
																	0.212403	-0.01284		0.212493	-0.0305		0.212416	0.006733		14.0668	-1.41393	-0.11262		14.0668	0.175645	0.407291
																	0.213402	-0.01294		0.213492	-0.0305		0.213414	0.006949		14.1333	-1.40823	-0.103448		14.1333	0.175419	0.407722
																	0.214401	-0.01276		0.214491	-0.0308		0.214413	0.007251		14.2002	-1.42236	-0.106971		14.2	0.167606	0.403476
																	0.215399	-0.01184		0.21549	-0.03161		0.215411	0.007211		14.2665	-1.41952	-0.105678		14.2668	0.169818	0.405342
																	0.216398	-0.01108		0.216489	-0.03189		0.21641	0.007121		14.3335	-1.41518	-0.0993563		14.3333	0.179073	0.410484
																	0.217397	-0.01073		0.217488	-0.03063		0.217409	0.007154		14.3998	-1.43048	-0.108343		14.4002	0.182445	0.412334
																	0.218395	-0.01058		0.218487	-0.03004		0.218407	0.007957		14.4667	-1.43207	-0.100029		14.4667	0.178468	0.411462
																	0.219394	-0.00992		0.219486	-0.03002		0.219406	0.008697		14.5332	-1.42898	-0.0995097		14.5333	0.170645	0.409025
																	0.220393	-0.00956		0.220485	-0.03034		0.220405	0.008721		14.6	-1.44469	-0.109749		14.6002	0.17917	0.41133
																	0.221391	-0.00953		0.221483	-0.03065		0.221403	0.008086		14.6667	-1.43581	-0.107229		14.6667	0.169597	0.408767
																	0.22239	-0.00922		0.222482	-0.0315		0.222402	0.0078		14.7333	-1.44575	-0.106587		14.7335	0.172546	0.418679
																	0.223389	-0.00907		0.223481	-0.03181		0.2234	0.00727		14.8	-1.45792	-0.101006		14.8	0.171289	0.417535
																	0.224387	-0.00943		0.22448	-0.03236		0.224399	0.007101		14.8668	-1.45349	-0.10569		14.8668	0.176319	0.414072
																	0.225386	-0.01024		0.225479	-0.03253		0.225398	0.008548		14.9333	-1.45886	-0.104606		14.9333	0.171499	0.421236
																	0.226385	-0.0106		0.226478	-0.03217		0.226396	0.008147		15.0002	-1.46725	-0.0927913		15	0.167368	0.413754
																	0.227383	-0.01089		0.227477	-0.03253		0.227395	0.007229		15.0667	-1.47374	-0.111685		15.0668	0.161369	0.408624
																	0.228382	-0.0106		0.228476	-0.0326		0.228393	0.007096		15.1335	-1.46995	-0.10617		15.1333	0.174239	0.421651
																	0.22938	-0.01057		0.229475	-0.0329		0.229392	0.006647		15.2002	-1.47264	-0.11503		15.2002	0.177854	0.425468
																	0.230379	-0.00976		0.230474	-0.03295		0.230391	0.007453		15.2667	-1.48252	-0.104765		15.2667	0.166152	0.419627
																	0.231378	-0.00907		0.231472	-0.03331		0.231389	0.008194		15.3335	-1.4834	-0.10769		15.3333	0.162913	0.411216
																	0.232376	-0.00951		0.232471	-0.03293		0.232388	0.008241		15.4	-1.49669	-0.105483		15.4002	0.173965	0.418579
																	0.233375	-0.00916		0.23347	-0.0321		0.233387	0.008463		15.4667	-1.49889	-0.107936		15.4667	0.161121	0.411928
																	0.234374	-0.00916		0.234469	-0.03098		0.234385	0.009209		15.5332	-1.50127	-0.106479		15.5335	0.172847	0.419977
																	0.235372	-0.00885		0.235468	-0.03089		0.235384	0.0102		15.6	-1.50658	-0.106573		15.6	0.166236	0.418959
																	0.236371	-0.00899		0.236467	-0.03128		0.236382	0.01159		15.6668	-1.50698	-0.106337		15.6667	0.166326	0.424166
																	0.23737	-0.00864		0.237466	-0.03102		0.237381	0.012826		15.7333	-1.50867	-0.108116		15.7335	0.168182	0.41974
																	0.238368	-0.00845		0.238465	-0.03054		0.23838	0.012497		15.8002	-1.51533	-0.105044		15.8	0.164202	0.422603
																	0.239367	-0.00788		0.239464	-0.03168		0.239378	0.012046		15.8667	-1.51335	-0.104492		15.8668	0.16192	0.421944
																	0.240366	-0.00698		0.240463	-0.03201		0.240377	0.01233		15.9333	-1.5169	-0.109807		15.9333	0.170443	0.417195
																	0.241364	-0.00664		0.241462	-0.03175		0.241375	0.011836		16.0002	-1.53202	-0.11007		16	0.15924	0.420699
																	0.242363	-0.00633		0.24246	-0.03132		0.242374	0.011762		16.0667	-1.53188	-0.11086		16.0667	0.162778	0.427439
																	0.243362	-0.00581		0.243459	-0.03144		0.243373	0.01119		16.1332	-1.53397	-0.109415		16.1333	0.154947	0.4147
																	0.24436	-0.00571		0.244458	-0.03096		0.244371	0.011261		16.2	-1.53727	-0.111095		16.2002	0.155551	0.427351
																	0.245359	-0.00598		0.245457	-0.03088		0.24537	0.011312		16.2668	-1.53794	-0.101921		16.2667	0.170001	0.431602
																	0.246358	-0.00572		0.246456	-0.03075		0.246369	0.011293		16.3335	-1.55154	-0.110763		16.3335	0.157955	0.416757
																	0.247356	-0.00649		0.247455	-0.0301		0.247367	0.010991		16.4	-1.55266	-0.106069		16.4	0.156265	0.422196
																	0.248355	-0.00659		0.248454	-0.03011		0.248366	0.010999		16.4668	-1.55186	-0.107167		16.4667	0.159857	0.425704
																	0.249354	-0.00653		0.249453	-0.03		0.249364	0.011473		16.5332	-1.55461	-0.110845		16.5335	0.157975	0.426129
																	0.250352	-0.00485		0.250452	-0.0306		0.250363	0.012053		16.6002	-1.55695	-0.113114		16.6	0.154086	0.425991
																	0.251351	-0.0052		0.25145	-0.03122		0.251362	0.013208		16.6667	-1.56664	-0.105066		16.6668	0.153605	0.419847
																	0.252349	-0.00612		0.252449	-0.03192		0.25236	0.013531		16.7333	-1.57874	-0.108123		16.7333	0.156908	0.424614
																	0.253348	-0.00599		0.253448	-0.03252		0.253359	0.014139		16.8002	-1.57029	-0.111959		16.8	0.159102	0.428524
																	0.254347	-0.00599		0.254447	-0.0327		0.254357	0.013508		16.8667	-1.5709	-0.114877		16.8668	0.160511	0.428453
																	0.255345	-0.0043		0.255446	-0.03234		0.255356	0.013029		16.9335	-1.57938	-0.10047		16.9333	0.154896	0.431485
																	0.256344	-0.00321		0.256445	-0.03254		0.256355	0.012056		17	-1.58012	-0.109961		17.0002	0.155954	0.433484
																	0.257343	-0.00312		0.257444	-0.03332		0.257353	0.011949		17.0667	-1.59406	-0.105508		17.0667	0.153663	0.420777
																	0.258341	-0.00367		0.258443	-0.03348		0.258352	0.012261		17.1335	-1.5943	-0.103753		17.1332	0.144742	0.421084
																	0.25934	-0.00354		0.259442	-0.03299		0.259351	0.012609		17.2	-1.59919	-0.105699		17.2	0.151067	0.431847
																	0.260339	-0.00337		0.260441	-0.03278		0.260349	0.011564		17.2668	-1.60472	-0.111712		17.2667	0.147912	0.431265
																	0.261337	-0.00215		0.261439	-0.03366		0.261348	0.011898		17.3333	-1.60828	-0.109404		17.3335	0.152811	0.441717
																	0.262336	-0.00167		0.262438	-0.03422		0.262347	0.012308		17.4002	-1.61105	-0.1123		17.4	0.156606	0.433246
																	0.263335	-0.00149		0.263437	-0.03403		0.263345	0.011798		17.4667	-1.62121	-0.119772		17.4668	0.149165	0.436478
																	0.264333	-0.00122		0.264436	-0.03369		0.264344	0.01108		17.5333	-1.61987	-0.112773		17.5333	0.15217	0.435962
																	0.265332	-0.00152		0.265435	-0.03333		0.265342	0.010845		17.6002	-1.63308	-0.105019		17.6	0.149132	0.427775
																	0.266331	-0.00207		0.266434	-0.03324		0.266341	0.011002		17.6667	-1.62352	-0.115318		17.6668	0.140838	0.427995
																	0.267329	-0.00203		0.267433	-0.03367		0.26734	0.011789		17.7335	-1.63306	-0.113597		17.7333	0.14959	0.431428
																	0.268328	-0.00204		0.268432	-0.03384		0.268338	0.012005		17.8	-1.64546	-0.112734		17.8002	0.140514	0.431872
																	0.269327	-0.00236		0.269431	-0.0336		0.269337	0.01179		17.8667	-1.64276	-0.111069		17.8667	0.148174	0.436575
																	0.270325	-0.00288		0.27043	-0.03422		0.270335	0.011736		17.9335	-1.64404	-0.113458		17.9333	0.153573	0.432052
																	0.271324	-0.00342		0.271428	-0.03431		0.271334	0.012108		18	-1.65243	-0.11285		18	0.14384	0.435698
																	0.272323	-0.00362		0.272427	-0.03405		0.272333	0.011954		18.0668	-1.6548	-0.10961		18.0667	0.14537	0.435463
																	0.273321	-0.00404		0.273426	-0.03401		0.273331	0.01189		18.1333	-1.66477	-0.110467		18.1335	0.150812	0.440998
																	0.27432	-0.00347		0.274425	-0.03366		0.27433	0.012049		18.2002	-1.66823	-0.105596		18.2	0.13964	0.433104
																	0.275319	-0.00232		0.275424	-0.03373		0.275329	0.0115		18.2668	-1.66963	-0.105097		18.2668	0.146254	0.43795
																	0.276317	-0.00264		0.276423	-0.03406		0.276327	0.012119		18.3333	-1.66788	-0.117707		18.3333	0.142166	0.432975
																	0.277316	-0.00368		0.277422	-0.03411		0.277326	0.012992		18.4002	-1.66931	-0.105048		18.4	0.141806	0.43559
																	0.278315	-0.00409		0.278421	-0.03397		0.278324	0.012374		18.4665	-1.67079	-0.116242		18.4668	0.150241	0.44746
																	0.279313	-0.00339		0.27942	-0.03427		0.279323	0.012527		18.5335	-1.67316	-0.111764		18.5333	0.141981	0.434804
																	0.280312	-0.00269		0.280419	-0.03449		0.280322	0.012673		18.6	-1.68153	-0.110648		18.6002	0.13512	0.440013
																	0.281311	-0.00218		0.281417	-0.0345		0.28132	0.012567		18.6668	-1.68507	-0.115651		18.6667	0.143145	0.446421
																	0.282309	-0.00277		0.282416	-0.03531		0.282319	0.01271		18.7335	-1.69186	-0.112766		18.7333	0.134577	0.43267
																	0.283308	-0.00265		0.283415	-0.03621		0.283317	0.013148		18.8	-1.69936	-0.112031		18.8002	0.146395	0.442742
																	0.284307	-0.00235		0.284414	-0.03698		0.284316	0.012748		18.8668	-1.7011	-0.121627		18.8667	0.138105	0.442445
																	0.285305	-0.00218		0.285413	-0.03695		0.285315	0.012607		18.9333	-1.71086	-0.113044		18.9335	0.138084	0.439259
																	0.286304	-0.00291		0.286412	-0.03653		0.286313	0.010724		19.0002	-1.71831	-0.108623		19	0.136268	0.444389
																	0.287302	-0.00342		0.287411	-0.03695		0.287312	0.010243		19.0668	-1.71622	-0.114744		19.0667	0.140898	0.438483
																	0.288301	-0.00352		0.28841	-0.03733		0.288311	0.010742		19.1333	-1.71275	-0.113794		19.1332	0.139514	0.445529
																	0.2893	-0.00317		0.289409	-0.03709		0.289309	0.010128		19.2002	-1.71821	-0.116066		19.2	0.133087	0.441824
																	0.290298	-0.00224		0.290408	-0.03742		0.290308	0.010122		19.2667	-1.72393	-0.114936		19.2668	0.142388	0.44198
																	0.291297	-0.00241		0.291407	-0.03821		0.291306	0.010889		19.3335	-1.72054	-0.114152		19.3333	0.135631	0.444946
																	0.292296	-0.0022		0.292405	-0.03842		0.292305	0.011158		19.4	-1.7257	-0.111442		19.4002	0.133285	0.441744
																	0.293294	-0.00243		0.293404	-0.03876		0.293304	0.011642		19.4667	-1.73172	-0.117149		19.4667	0.123554	0.441251
																	0.294293	-0.0024		0.294403	-0.0394		0.294302	0.011418		19.5335	-1.73547	-0.121053		19.5333	0.133201	0.4428
																	0.295292	-0.00227		0.295402	-0.03993		0.295301	0.011325		19.6	-1.74021	-0.112355		19.6002	0.135329	0.443159
																	0.29629	-0.00214		0.296401	-0.04086		0.296299	0.011824		19.6668	-1.74695	-0.117537		19.6667	0.13404	0.445911
																	0.297289	-0.00248		0.2974	-0.04121		0.297298	0.012513		19.7333	-1.74561	-0.123916		19.7335	0.13827	0.447061
																	0.298288	-0.00294		0.298399	-0.04128		0.298297	0.012406		19.8002	-1.74766	-0.109632		19.8	0.135152	0.448542
																	0.299286	-0.00333		0.299398	-0.04108		0.299295	0.012027		19.8668	-1.75777	-0.112017		19.8667	0.134942	0.450142
																	0.300285	-0.00393		0.300397	-0.04169		0.300294	0.011239		19.9333	-1.75539	-0.106175		19.9335	0.137288	0.449223
																	0.301284	-0.00464		0.301395	-0.04267		0.301293	0.010223		20.0002	-1.76144	-0.113452		20	0.128341	0.442239
																	0.302282	-0.00411		0.302394	-0.04282		0.302291	0.009128
																	0.303281	-0.00356		0.303393	-0.04329		0.30329	0.008845
																	0.30428	-0.00392		0.304392	-0.04393		0.304288	0.008946
																	0.305278	-0.00412		0.305391	-0.04538		0.305287	0.009226
																	0.306277	-0.00501		0.30639	-0.04574		0.306286	0.009595
																	0.307276	-0.0052		0.307389	-0.04558		0.307284	0.009676
																	0.308274	-0.00515		0.308388	-0.04597		0.308283	0.009336
																	0.309273	-0.00488		0.309387	-0.04663		0.309281	0.009718
																	0.310272	-0.00485		0.310386	-0.04597		0.31028	0.010651
																	0.31127	-0.0056		0.311384	-0.04515		0.311279	0.010278
																	0.312269	-0.00584		0.312383	-0.04472		0.312277	0.010247
																	0.313267	-0.00525		0.313382	-0.04507		0.313276	0.010553
																	0.314266	-0.00514		0.314381	-0.04605		0.314275	0.01073
																	0.315265	-0.00509		0.31538	-0.04693		0.315273	0.010282
																	0.316263	-0.00484		0.316379	-0.04742		0.316272	0.009844
																	0.317262	-0.00487		0.317378	-0.04754		0.31727	0.010108
																	0.318261	-0.00538		0.318377	-0.04814		0.318269	0.009586
																	0.319259	-0.00535		0.319376	-0.04801		0.319268	0.008586
																	0.320258	-0.0053		0.320375	-0.04744		0.320266	0.007621
																	0.321257	-0.00569		0.321373	-0.04761		0.321265	0.007356
																	0.322255	-0.00657		0.322372	-0.04802		0.322263	0.007138
																	0.323254	-0.00702		0.323371	-0.04818		0.323262	0.007138
																	0.324253	-0.00785		0.32437	-0.0486		0.324261	0.007146
																	0.325251	-0.00808		0.325369	-0.0483		0.325259	0.00734
																	0.32625	-0.00723		0.326368	-0.04767		0.326258	0.006354
																	0.327249	-0.00581		0.327367	-0.04761		0.327257	0.006116
																	0.328247	-0.00505		0.328366	-0.04725		0.328255	0.006861
																	0.329246	-0.00523		0.329365	-0.04659		0.329254	0.006788
																	0.330245	-0.00471		0.330364	-0.04735		0.330252	0.007026
																	0.331243	-0.00441		0.331362	-0.04718		0.331251	0.006993
																	0.332242	-0.00419		0.332361	-0.04747		0.33225	0.006494
																	0.333241	-0.00398		0.33336	-0.0474		0.333248	0.006371
																	0.334239	-0.00364		0.334359	-0.04702		0.334247	0.005974
																	0.335238	-0.00335		0.335358	-0.04627		0.335245	0.006176
																	0.336237	-0.00328		0.336357	-0.04697		0.336244	0.007153
																	0.337235	-0.00356		0.337356	-0.04698		0.337243	0.006772
																	0.338234	-0.00365		0.338355	-0.04678		0.338241	0.006013
																	0.339233	-0.00389		0.339354	-0.04692		0.33924	0.006206
																	0.340231	-0.0046		0.340353	-0.04614		0.340239	0.006442
																	0.34123	-0.00486		0.341352	-0.04629		0.341237	0.006256
																	0.342229	-0.00458		0.34235	-0.04575		0.342236	0.006352
																	0.343227	-0.00449		0.343349	-0.04608		0.343234	0.006728
																	0.344226	-0.00485		0.344348	-0.04601		0.344233	0.006611
																	0.345224	-0.00487		0.345347	-0.04666		0.345232	0.006316
																	0.346223	-0.00492		0.346346	-0.04728		0.34623	0.005417
																	0.347222	-0.00493		0.347345	-0.0473		0.347229	0.005155
																	0.34822	-0.0051		0.348344	-0.04778		0.348228	0.00537
																	0.349219	-0.00539		0.349343	-0.04788		0.349226	0.005535
																	0.350218	-0.00489		0.350342	-0.04731		0.350225	0.006098
																	0.351216	-0.00454		0.35134	-0.04703		0.351223	0.007074
																	0.352215	-0.00459		0.352339	-0.04712		0.352222	0.007005
																	0.353214	-0.00444		0.353338	-0.04756		0.353221	0.007241
																	0.354212	-0.00387		0.354337	-0.0484		0.354219	0.007909
																	0.355211	-0.00394		0.355336	-0.04867		0.355218	0.007894
																	0.35621	-0.00455		0.356335	-0.04879		0.356216	0.007938
																	0.357208	-0.00441		0.357334	-0.04926		0.357215	0.008058
																	0.358207	-0.00418		0.358333	-0.04904		0.358214	0.008174
																	0.359206	-0.00471		0.359332	-0.04865		0.359212	0.007571
																	0.360204	-0.00459		0.360331	-0.04932		0.360211	0.007242
																	0.361203	-0.00419		0.361329	-0.04981		0.36121	0.007331
																	0.362202	-0.00466		0.362328	-0.04981		0.362208	0.007358
																	0.3632	-0.00491		0.363327	-0.04987		0.363207	0.007373
																	0.364199	-0.00464		0.364326	-0.04989		0.364205	0.007021
																	0.365198	-0.00414		0.365325	-0.04913		0.365204	0.006999
																	0.366196	-0.00391		0.366324	-0.04949		0.366203	0.007091
																	0.367195	-0.00401		0.367323	-0.05029		0.367201	0.007384
																	0.368194	-0.00396		0.368322	-0.04981		0.3682	0.008183
																	0.369192	-0.00398		0.369321	-0.04964		0.369198	0.009879
																	0.370191	-0.00401		0.37032	-0.05007		0.370197	0.010849
																	0.371189	-0.00358		0.371318	-0.04968		0.371196	0.011023
																	0.372188	-0.00318		0.372317	-0.04985		0.372194	0.01099
																	0.373187	-0.00321		0.373316	-0.05014		0.373193	0.010881
																	0.374185	-0.00365		0.374315	-0.0503		0.374192	0.010029
																	0.375184	-0.0048		0.375314	-0.05028		0.37519	0.010155
																	0.376183	-0.00493		0.376313	-0.05083		0.376189	0.011119
																	0.377181	-0.00488		0.377312	-0.05202		0.377187	0.011246
																	0.37818	-0.00522		0.378311	-0.05244		0.378186	0.011082
																	0.379179	-0.0057		0.37931	-0.05221		0.379185	0.011178
																	0.380177	-0.00602		0.380309	-0.0527		0.380183	0.01091
																	0.381176	-0.00572		0.381307	-0.05248		0.381182	0.011131
																	0.382175	-0.00528		0.382306	-0.05244		0.38218	0.010648
																	0.383173	-0.00547		0.383305	-0.05235		0.383179	0.010438
																	0.384172	-0.00618		0.384304	-0.05175		0.384178	0.009947
																	0.385171	-0.00628		0.385303	-0.05156		0.385176	0.01028
																	0.386169	-0.00589		0.386302	-0.05256		0.386175	0.010003
																	0.387168	-0.00553		0.387301	-0.05291		0.387174	0.009835
																	0.388167	-0.00565		0.3883	-0.053		0.388172	0.010064
																	0.389165	-0.00579		0.389299	-0.05346		0.389171	0.010477
																	0.390164	-0.00555		0.390298	-0.05339		0.390169	0.009955
																	0.391163	-0.00582		0.391297	-0.05376		0.391168	0.009835
																	0.392161	-0.00649		0.392295	-0.0547		0.392167	0.008708
																	0.39316	-0.00688		0.393294	-0.05522		0.393165	0.007895
																	0.394159	-0.00683		0.394293	-0.05507		0.394164	0.007929
																	0.395157	-0.00692		0.395292	-0.05509		0.395162	0.008616
																	0.396156	-0.00675		0.396291	-0.05469		0.396161	0.009719
																	0.397155	-0.0062		0.39729	-0.05378		0.39716	0.009932
																	0.398153	-0.00589		0.398289	-0.05358		0.398158	0.010384
																	0.399152	-0.00597		0.399288	-0.05411		0.399157	0.010848
																	0.400151	-0.00586		0.400287	-0.05481		0.400156	0.010282
																	0.401149	-0.00584		0.401285	-0.05439		0.401154	0.009549
																	0.402148	-0.00661		0.402284	-0.05353		0.402153	0.010341
																	0.403147	-0.00722		0.403283	-0.05321		0.403151	0.009838
																	0.404145	-0.00746		0.404282	-0.05324		0.40415	0.010174
																	0.405144	-0.00772		0.405281	-0.05338		0.405149	0.0096
																	0.406142	-0.00781		0.40628	-0.05273		0.406147	0.00938
																	0.407141	-0.0081		0.407279	-0.05253		0.407146	0.00991
																	0.40814	-0.0083		0.408278	-0.05209		0.408144	0.010129
																	0.409138	-0.00816		0.409277	-0.05221		0.409143	0.010576
																	0.410137	-0.00817		0.410276	-0.05215		0.410142	0.011436
																	0.411136	-0.00802		0.411274	-0.05152		0.41114	0.011255
																	0.412134	-0.00811		0.412273	-0.05062		0.412139	0.011068
																	0.413133	-0.00912		0.413272	-0.05029		0.413138	0.011108
																	0.414132	-0.00972		0.414271	-0.05015		0.414136	0.011503
																	0.41513	-0.01032		0.41527	-0.05013		0.415135	0.011705
																	0.416129	-0.011		0.416269	-0.0502		0.416133	0.010853
																	0.417128	-0.01104		0.417268	-0.05012		0.417132	0.010335
																	0.418126	-0.01094		0.418267	-0.05075		0.418131	0.009384
																	0.419125	-0.01108		0.419266	-0.05111		0.419129	0.00919
																	0.420124	-0.01099		0.420265	-0.0508		0.420128	0.009822
																	0.421122	-0.01103		0.421263	-0.05092		0.421126	0.009878
																	0.422121	-0.01052		0.422262	-0.05102		0.422125	0.011305
																	0.42312	-0.01043		0.423261	-0.05126		0.423124	0.01142
																	0.424118	-0.00992		0.42426	-0.0517		0.424122	0.011538
																	0.425117	-0.00861		0.425259	-0.05179		0.425121	0.011035
																	0.426116	-0.00901		0.426258	-0.05173		0.42612	0.010925
																	0.427114	-0.00966		0.427257	-0.05169		0.427118	0.01099
																	0.428113	-0.00933		0.428256	-0.05194		0.428117	0.011417
																	0.429111	-0.00955		0.429255	-0.0527		0.429116	0.010541
																	0.43011	-0.01052		0.430254	-0.05318		0.430114	0.009983
																	0.431109	-0.01085		0.431252	-0.05302		0.431113	0.009817
																	0.432107	-0.01109		0.432251	-0.05375		0.432111	0.010808
																	0.433106	-0.01105		0.43325	-0.05409		0.43311	0.010941
																	0.434105	-0.01107		0.434249	-0.05392		0.434109	0.011705
																	0.435103	-0.01136		0.435248	-0.05346		0.435107	0.011148
																	0.436102	-0.0115		0.436247	-0.0531		0.436106	0.010837
																	0.437101	-0.01142		0.437246	-0.05364		0.437104	0.01116
																	0.438099	-0.01093		0.438245	-0.05407		0.438103	0.010858
																	0.439098	-0.0119		0.439244	-0.05427		0.439102	0.009622
																	0.440097	-0.01215		0.440243	-0.05521		0.4401	0.009131
																	0.441095	-0.0115		0.441242	-0.05504		0.441099	0.009323
																	0.442094	-0.01068		0.44224	-0.0541		0.442098	0.009921
																	0.443093	-0.01013		0.443239	-0.05389		0.443096	0.010247
																	0.444091	-0.01048		0.444238	-0.05366		0.444095	0.009789
																	0.44509	-0.01004		0.445237	-0.05333		0.445093	0.009465
																	0.446089	-0.01001		0.446236	-0.05309		0.446092	0.009052
																	0.447087	-0.00996		0.447235	-0.05329		0.447091	0.008301
																	0.448086	-0.00981		0.448234	-0.05352		0.448089	0.008385
																	0.449085	-0.00949		0.449233	-0.05322		0.449088	0.007646
																	0.450083	-0.01082		0.450232	-0.05289		0.450086	0.00769
																	0.451082	-0.01084		0.451231	-0.05302		0.451085	0.008366
																	0.452081	-0.00984		0.452229	-0.05389		0.452084	0.008678
																	0.453079	-0.00961		0.453228	-0.05429		0.453082	0.008054
																	0.454078	-0.00906		0.454227	-0.05318		0.454081	0.007836
																	0.455077	-0.00786		0.455226	-0.05263		0.45508	0.00873
																	0.456075	-0.00771		0.456225	-0.05304		0.456078	0.008776
																	0.457074	-0.00796		0.457224	-0.05289		0.457077	0.008254
																	0.458073	-0.00691		0.458223	-0.05268		0.458075	0.007876
																	0.459071	-0.00688		0.459222	-0.05253		0.459074	0.007516
																	0.46007	-0.0075		0.460221	-0.05243		0.460073	0.007011
																	0.461069	-0.00697		0.461219	-0.05321		0.461071	0.006505
																	0.462067	-0.00631		0.462218	-0.05416		0.46207	0.006367
																	0.463066	-0.00554		0.463217	-0.05513		0.463068	0.005635
																	0.464064	-0.00551		0.464216	-0.05598		0.464067	0.005198
																	0.465063	-0.00598		0.465215	-0.05617		0.465066	0.005347
																	0.466062	-0.00613		0.466214	-0.05616		0.466064	0.005672
																	0.46706	-0.00649		0.467213	-0.05547		0.467063	0.005754
																	0.468059	-0.00621		0.468212	-0.05474		0.468062	0.005972
																	0.469058	-0.00621		0.469211	-0.05504		0.46906	0.006
																	0.470056	-0.00621		0.47021	-0.05539		0.470059	0.005323
																	0.471055	-0.00627		0.471208	-0.05567		0.471057	0.00467
																	0.472054	-0.006		0.472207	-0.05522		0.472056	0.003758
																	0.473052	-0.00576		0.473206	-0.05489		0.473055	0.002336
																	0.474051	-0.00549		0.474205	-0.05449		0.474053	0.002087
																	0.47505	-0.00573		0.475204	-0.05463		0.475052	0.002167
																	0.476048	-0.00558		0.476203	-0.05485		0.47605	0.002534
																	0.477047	-0.00568		0.477202	-0.0544		0.477049	0.001937
																	0.478046	-0.00513		0.478201	-0.0541		0.478048	0.002092
																	0.479044	-0.00445		0.4792	-0.05401		0.479046	0.002464
																	0.480043	-0.00467		0.480199	-0.05382		0.480045	0.002996
																	0.481042	-0.00459		0.481197	-0.05361		0.481044	0.002696
																	0.48204	-0.00487		0.482196	-0.05254		0.482042	0.003297
																	0.483039	-0.00381		0.483195	-0.05239		0.483041	0.003042
																	0.484038	-0.00415		0.484194	-0.05316		0.484039	0.003181
																	0.485036	-0.00389		0.485193	-0.05407		0.485038	0.00324
																	0.486035	-0.00363		0.486192	-0.05395		0.486037	0.00279
																	0.487034	-0.00285		0.487191	-0.05307		0.487035	0.003715
																	0.488032	-0.00319		0.48819	-0.05272		0.488034	0.003402
																	0.489031	-0.00236		0.489189	-0.05245		0.489033	0.003462
																	0.49003	-0.00297		0.490188	-0.05259		0.490031	0.00392
																	0.491028	-0.00341		0.491186	-0.05322		0.49103	0.004873
																	0.492027	-0.00371		0.492185	-0.05394		0.492028	0.0053
																	0.493026	-0.00407		0.493184	-0.05438		0.493027	0.004943
																	0.494024	-0.00406		0.494183	-0.05536		0.494026	0.005072
																	0.495023	-0.00438		0.495182	-0.05626		0.495024	0.005031
																	0.496022	-0.00419		0.496181	-0.05668		0.496023	0.005033
																	0.49702	-0.0051		0.49718	-0.05705		0.497021	0.005342
																	0.498019	-0.00563		0.498179	-0.05759		0.49802	0.006137
																	0.499017	-0.0058		0.499178	-0.05713		0.499019	0.006146
																	0.500016	-0.00442		0.500177	-0.05736		0.500017	0.006285
																	0.501015	-0.00439		0.501176	-0.05807		0.501016	0.006219
																	0.502013	-0.00468		0.502174	-0.05742		0.502015	0.005937
																	0.503012	-0.00557		0.503173	-0.05713		0.503013	0.005621
																	0.504011	-0.00604		0.504172	-0.05781		0.504012	0.005357
																	0.505009	-0.00631		0.505171	-0.05794		0.50501	0.005538
																	0.506008	-0.00637		0.50617	-0.05809		0.506009	0.00602
																	0.507007	-0.00629		0.507169	-0.05799		0.507008	0.005932
																	0.508005	-0.00701		0.508168	-0.05898		0.508006	0.005772
																	0.509004	-0.00646		0.509167	-0.05938		0.509005	0.006531
																	0.510003	-0.0056		0.510166	-0.06018		0.510003	0.00696
																	0.511001	-0.00593		0.511164	-0.06071		0.511002	0.006748
																	0.512	-0.00619		0.512163	-0.06195		0.512001	0.007031
																	0.512999	-0.00634		0.513162	-0.06146		0.512999	0.007039
																	0.513997	-0.00632		0.514161	-0.06087		0.513998	0.007695
																	0.514996	-0.00539		0.51516	-0.06096		0.514997	0.008196
																	0.515995	-0.00486		0.516159	-0.0609		0.515995	0.007383
																	0.516993	-0.00476		0.517158	-0.06181		0.516994	0.006805
																	0.517992	-0.00486		0.518157	-0.0627		0.517992	0.006403
																	0.518991	-0.00442		0.519156	-0.06258		0.518991	0.006791
																	0.519989	-0.00404		0.520155	-0.06279		0.51999	0.007406
																	0.520988	-0.00373		0.521153	-0.06298		0.520988	0.007084
																	0.521986	-0.00369		0.522152	-0.06444		0.521987	0.007558
																	0.522985	-0.003		0.523151	-0.06426		0.522985	0.008688
																	0.523984	-0.00409		0.52415	-0.06354		0.523984	0.008871
																	0.524982	-0.00458		0.525149	-0.06389		0.524983	0.009262
																	0.525981	-0.00415		0.526148	-0.06289		0.525981	0.008593
																	0.52698	-0.00419		0.527147	-0.06275		0.52698	0.008946
																	0.527978	-0.00453		0.528146	-0.06281		0.527979	0.009197
																	0.528977	-0.00462		0.529145	-0.06349		0.528977	0.008279
																	0.529976	-0.00379		0.530144	-0.06511		0.529976	0.007955
																	0.530974	-0.00334		0.531142	-0.06638		0.530974	0.008864
																	0.531973	-0.00266		0.532141	-0.06659		0.531973	0.008984
																	0.532972	-0.00282		0.53314	-0.06731		0.532972	0.009179
																	0.53397	-0.00253		0.534139	-0.06704		0.53397	0.009378
																	0.534969	-0.00183		0.535138	-0.06774		0.534969	0.009619
																	0.535968	-0.00144		0.536137	-0.06889		0.535967	0.010565
																	0.536966	-0.00212		0.537136	-0.06991		0.536966	0.010522
																	0.537965	-0.00229		0.538135	-0.07043		0.537965	0.010772
																	0.538964	-0.00196		0.539134	-0.07152		0.538963	0.010871
																	0.539962	-0.00195		0.540133	-0.07146		0.539962	0.011203
																	0.540961	-0.00183		0.541131	-0.0716		0.540961	0.01078
																	0.54196	-0.00181		0.54213	-0.07167		0.541959	0.010244
																	0.542958	-0.00189		0.543129	-0.072		0.542958	0.010563
																	0.543957	-0.00223		0.544128	-0.07134		0.543956	0.010405
																	0.544956	-0.0025		0.545127	-0.07172		0.544955	0.010568
																	0.545954	-0.00266		0.546126	-0.07159		0.545954	0.010456
																	0.546953	-0.00296		0.547125	-0.07128		0.546952	0.010337
																	0.547952	-0.00223		0.548124	-0.07111		0.547951	0.010388
																	0.54895	-0.00195		0.549123	-0.07243		0.548949	0.009872
																	0.549949	-0.00207		0.550122	-0.07253		0.549948	0.01033
																	0.550948	-0.00335		0.551121	-0.07339		0.550947	0.010566
																	0.551946	-0.00401		0.552119	-0.07433		0.551945	0.00998
																	0.552945	-0.00466		0.553118	-0.07605		0.552944	0.009516
																	0.553944	-0.00315		0.554117	-0.0764		0.553943	0.009695
																	0.554942	-0.00363		0.555116	-0.07605		0.554941	0.009033
																	0.555941	-0.00272		0.556115	-0.07683		0.55594	0.008083
																	0.556939	-0.00243		0.557114	-0.07771		0.556938	0.008015
																	0.557938	-0.00295		0.558113	-0.07761		0.557937	0.008114
																	0.558937	-0.00243		0.559112	-0.07827		0.558936	0.007425
																	0.559935	-0.00344		0.560111	-0.07774		0.559934	0.007499
																	0.560934	-0.0045		0.561109	-0.07676		0.560933	0.007111
																	0.561933	-0.00514		0.562108	-0.07574		0.561931	0.007411
																	0.562931	-0.00585		0.563107	-0.07647		0.56293	0.007408
																	0.56393	-0.00579		0.564106	-0.0768		0.563929	0.007091
																	0.564929	-0.00508		0.565105	-0.07734		0.564927	0.006341
																	0.565927	-0.0054		0.566104	-0.07767		0.565926	0.006599
																	0.566926	-0.00535		0.567103	-0.07777		0.566925	0.006906
																	0.567925	-0.00558		0.568102	-0.07752		0.567923	0.007986
																	0.568923	-0.00549		0.569101	-0.07792		0.568922	0.007838
																	0.569922	-0.00634		0.5701	-0.07838		0.56992	0.006631
																	0.570921	-0.00653		0.571098	-0.07858		0.570919	0.006782
																	0.571919	-0.0062		0.572097	-0.07908		0.571918	0.006243
																	0.572918	-0.0065		0.573096	-0.07862		0.572916	0.005623
																	0.573917	-0.00733		0.574095	-0.07953		0.573915	0.006049
																	0.574915	-0.00636		0.575094	-0.07924		0.574914	0.00609
																	0.575914	-0.00608		0.576093	-0.08037		0.575912	0.005859
																	0.576913	-0.00584		0.577092	-0.0815		0.576911	0.005179
																	0.577911	-0.00446		0.578091	-0.08202		0.577909	0.004271
																	0.57891	-0.00481		0.57909	-0.08172		0.578908	0.004648
																	0.579908	-0.00543		0.580089	-0.08104		0.579907	0.004802
																	0.580907	-0.0065		0.581087	-0.08162		0.580905	0.005379
																	0.581906	-0.00667		0.582086	-0.08191		0.581904	0.004879
																	0.582904	-0.00739		0.583085	-0.08246		0.582902	0.005234
																	0.583903	-0.00826		0.584084	-0.08286		0.583901	0.005349
																	0.584902	-0.00883		0.585083	-0.08279		0.5849	0.004782
																	0.5859	-0.00995		0.586082	-0.08238		0.585898	0.004227
																	0.586899	-0.00995		0.587081	-0.08213		0.586897	0.004187
																	0.587898	-0.00886		0.58808	-0.08273		0.587896	0.003769
																	0.588896	-0.00896		0.589079	-0.08273		0.588894	0.004005
																	0.589895	-0.00893		0.590078	-0.08348		0.589893	0.003666
																	0.590894	-0.00858		0.591076	-0.08421		0.590891	0.004289
																	0.591892	-0.00839		0.592075	-0.08487		0.59189	0.00473
																	0.592891	-0.00855		0.593074	-0.08542		0.592889	0.004826
																	0.59389	-0.00796		0.594073	-0.08516		0.593887	0.004057
																	0.594888	-0.00802		0.595072	-0.08496		0.594886	0.003471
																	0.595887	-0.00867		0.596071	-0.08594		0.595884	0.003838
																	0.596886	-0.00893		0.59707	-0.08635		0.596883	0.003316
																	0.597884	-0.00933		0.598069	-0.08624		0.597882	0.002978
																	0.598883	-0.00889		0.599068	-0.08578		0.59888	0.002833
																	0.599882	-0.0086		0.600067	-0.08579		0.599879	0.002471
																	0.60088	-0.00793		0.601066	-0.08565		0.600878	0.002356
																	0.601879	-0.00749		0.602064	-0.08524		0.601876	0.003039
																	0.602878	-0.00653		0.603063	-0.08478		0.602875	0.0032
																	0.603876	-0.00735		0.604062	-0.08505		0.603873	0.003489
																	0.604875	-0.00783		0.605061	-0.08515		0.604872	0.004112
																	0.605874	-0.00974		0.60606	-0.08478		0.605871	0.004164
																	0.606872	-0.01079		0.607059	-0.08458		0.606869	0.003012
																	0.607871	-0.01118		0.608058	-0.08507		0.607868	0.00357
																	0.60887	-0.01164		0.609057	-0.08529		0.608867	0.00275
																	0.609868	-0.01126		0.610056	-0.08595		0.609865	0.001686
																	0.610867	-0.01173		0.611054	-0.08767		0.610864	0.002363
																	0.611866	-0.01146		0.612053	-0.08905		0.611862	0.002859
																	0.612864	-0.01109		0.613052	-0.08927		0.612861	0.003038
																	0.613863	-0.0113		0.614051	-0.0891		0.61386	0.004352
																	0.614861	-0.01241		0.61505	-0.08912		0.614858	0.004826
																	0.61586	-0.01265		0.616049	-0.08939		0.615857	0.005169
																	0.616859	-0.01273		0.617048	-0.08949		0.616856	0.005674
																	0.617857	-0.01277		0.618047	-0.08953		0.617854	0.004677
																	0.618856	-0.01265		0.619046	-0.08987		0.618853	0.004505
																	0.619855	-0.01153		0.620045	-0.09007		0.619851	0.005636
																	0.620853	-0.01199		0.621043	-0.08936		0.62085	0.006394
																	0.621852	-0.01238		0.622042	-0.08997		0.621849	0.007726
																	0.622851	-0.01249		0.623041	-0.09074		0.622847	0.007703
																	0.623849	-0.01243		0.62404	-0.09149		0.623846	0.007437
																	0.624848	-0.01298		0.625039	-0.09225		0.624844	0.007502
																	0.625847	-0.01364		0.626038	-0.09234		0.625843	0.008018
																	0.626845	-0.01524		0.627037	-0.09182		0.626842	0.008553
																	0.627844	-0.01611		0.628036	-0.09198		0.62784	0.009361
																	0.628843	-0.01627		0.629035	-0.09269		0.628839	0.009757
																	0.629841	-0.01523		0.630034	-0.09299		0.629838	0.008924
																	0.63084	-0.01502		0.631032	-0.09333		0.630836	0.007711
																	0.631839	-0.01554		0.632031	-0.09354		0.631835	0.007943
																	0.632837	-0.01529		0.63303	-0.09394		0.632833	0.006465
																	0.633836	-0.015		0.634029	-0.09442		0.633832	0.005533
																	0.634835	-0.01587		0.635028	-0.09489		0.634831	0.00575
																	0.635833	-0.01551		0.636027	-0.09567		0.635829	0.005088
																	0.636832	-0.01687		0.637026	-0.09574		0.636828	0.004622
																	0.63783	-0.01826		0.638025	-0.09517		0.637826	0.004502
																	0.638829	-0.01906		0.639024	-0.09532		0.638825	0.004594
																	0.639828	-0.02055		0.640023	-0.09496		0.639824	0.004419
																	0.640826	-0.0201		0.641021	-0.09453		0.640822	0.003837
																	0.641825	-0.02018		0.64202	-0.09321		0.641821	0.00376
																	0.642824	-0.02115		0.643019	-0.09237		0.64282	0.003089
																	0.643822	-0.02161		0.644018	-0.09292		0.643818	0.003615
																	0.644821	-0.02115		0.645017	-0.09399		0.644817	0.004103
																	0.64582	-0.02059		0.646016	-0.09339		0.645815	0.004425
																	0.646818	-0.02004		0.647015	-0.09403		0.646814	0.004272
																	0.647817	-0.01951		0.648014	-0.09462		0.647813	0.00398
																	0.648816	-0.02013		0.649013	-0.09554		0.648811	0.004235
																	0.649814	-0.02034		0.650012	-0.09522		0.64981	0.004498
																	0.650813	-0.01963		0.651011	-0.09508		0.650808	0.004032
																	0.651812	-0.01929		0.652009	-0.09526		0.651807	0.003619
																	0.65281	-0.01945		0.653008	-0.09645		0.652806	0.003121
																	0.653809	-0.01842		0.654007	-0.09643		0.653804	0.003054
																	0.654808	-0.0169		0.655006	-0.09714		0.654803	0.002954
																	0.655806	-0.01614		0.656005	-0.09797		0.655802	0.003088
																	0.656805	-0.01508		0.657004	-0.09922		0.6568	0.003777
																	0.657804	-0.01518		0.658003	-0.0999		0.657799	0.002951
																	0.658802	-0.01412		0.659002	-0.10021		0.658797	0.003479
																	0.659801	-0.01422		0.660001	-0.10056		0.659796	0.003838
																	0.6608	-0.01353		0.660999	-0.10021		0.660795	0.003452
																	0.661798	-0.01346		0.661998	-0.09945		0.661793	0.002853
																	0.662797	-0.01309		0.662997	-0.09909		0.662792	0.002963
																	0.663796	-0.0128		0.663996	-0.09947		0.66379	0.002016
																	0.664794	-0.01231		0.664995	-0.1005		0.664789	0.002396
																	0.665793	-0.01215		0.665994	-0.10122		0.665788	0.002466
																	0.666792	-0.0124		0.666993	-0.10154		0.666786	0.001702
																	0.66779	-0.01232		0.667992	-0.10236		0.667785	0.001063
																	0.668789	-0.01266		0.668991	-0.10313		0.668784	0.000392
																	0.669788	-0.01368		0.66999	-0.10362		0.669782	3.2e-05
																	0.670786	-0.01369		0.670988	-0.10429		0.670781	-0.00062
																	0.671785	-0.0144		0.671987	-0.10507		0.671779	-0.00096
																	0.672783	-0.01427		0.672986	-0.1056		0.672778	-0.00062
																	0.673782	-0.01373		0.673985	-0.10579		0.673777	-0.00065
																	0.674781	-0.01372		0.674984	-0.10598		0.674775	-0.00081
																	0.675779	-0.01301		0.675983	-0.10641		0.675774	-0.00125
																	0.676778	-0.01213		0.676982	-0.10667		0.676772	-0.00078
																	0.677777	-0.01128		0.677981	-0.10759		0.677771	-0.00105
																	0.678775	-0.01137		0.67898	-0.1085		0.67877	-0.00133
																	0.679774	-0.01149		0.679979	-0.10841		0.679768	-0.00098
																	0.680773	-0.01152		0.680977	-0.10794		0.680767	-0.00054
																	0.681771	-0.01087		0.681976	-0.10766		0.681766	-0.00045
																	0.68277	-0.01058		0.682975	-0.10798		0.682764	-0.00017
																	0.683769	-0.00985		0.683974	-0.10812		0.683763	0.000136
																	0.684767	-0.00872		0.684973	-0.10847		0.684761	0.000161
																	0.685766	-0.0075		0.685972	-0.10775		0.68576	0.000367
																	0.686765	-0.00686		0.686971	-0.10743		0.686759	0.000605
																	0.687763	-0.00632		0.68797	-0.10819		0.687757	0.00044
																	0.688762	-0.00567		0.688969	-0.10915		0.688756	9e-06
																	0.689761	-0.00474		0.689968	-0.10935		0.689754	0.000533
																	0.690759	-0.00544		0.690966	-0.10946		0.690753	0.000842
																	0.691758	-0.00533		0.691965	-0.11011		0.691752	0.000726
																	0.692757	-0.00451		0.692964	-0.11098		0.69275	0.000758
																	0.693755	-0.00457		0.693963	-0.11172		0.693749	0.001467
																	0.694754	-0.00441		0.694962	-0.11248		0.694748	0.00159
																	0.695753	-0.0049		0.695961	-0.11282		0.695746	0.001337
																	0.696751	-0.00536		0.69696	-0.11317		0.696745	0.001311
																	0.69775	-0.00525		0.697959	-0.11335		0.697743	0.001477
																	0.698748	-0.0048		0.698958	-0.11379		0.698742	0.001408
																	0.699747	-0.00518		0.699957	-0.11435		0.699741	0.00129
																	0.700746	-0.00602		0.700956	-0.11556		0.700739	0.00201
																	0.701744	-0.00645		0.701954	-0.1161		0.701738	0.002564
																	0.702743	-0.00635		0.702953	-0.1163		0.702736	0.002798
																	0.703742	-0.00638		0.703952	-0.11648		0.703735	0.002637
																	0.70474	-0.00677		0.704951	-0.11769		0.704734	0.002455
																	0.705739	-0.00705		0.70595	-0.11781		0.705732	0.002358
																	0.706738	-0.00744		0.706949	-0.11804		0.706731	0.002573
																	0.707736	-0.00722		0.707948	-0.11859		0.70773	0.002803
																	0.708735	-0.00698		0.708947	-0.11894		0.708728	0.003125
																	0.709734	-0.00705		0.709946	-0.11915		0.709727	0.003931
																	0.710732	-0.0074		0.710945	-0.12064		0.710725	0.004201
																	0.711731	-0.00781		0.711943	-0.12242		0.711724	0.003507
																	0.71273	-0.00812		0.712942	-0.12272		0.712723	0.003142
																	0.713728	-0.00833		0.713941	-0.12299		0.713721	0.003227
																	0.714727	-0.00889		0.71494	-0.12335		0.71472	0.003002
																	0.715726	-0.00938		0.715939	-0.12368		0.715719	0.003565
																	0.716724	-0.00925		0.716938	-0.12377		0.716717	0.00463
																	0.717723	-0.00877		0.717937	-0.12398		0.717716	0.005176
																	0.718722	-0.00854		0.718936	-0.12397		0.718714	0.00464
																	0.71972	-0.00797		0.719935	-0.12375		0.719713	0.004564
																	0.720719	-0.00727		0.720933	-0.12327		0.720712	0.004528
																	0.721718	-0.00688		0.721932	-0.12354		0.72171	0.004529
																	0.722716	-0.00692		0.722931	-0.12385		0.722709	0.005068
																	0.723715	-0.00731		0.72393	-0.12474		0.723707	0.004777
																	0.724714	-0.0074		0.724929	-0.12618		0.724706	0.005426
																	0.725712	-0.00748		0.725928	-0.1267		0.725705	0.005832
																	0.726711	-0.00825		0.726927	-0.12666		0.726703	0.005401
																	0.72771	-0.00905		0.727926	-0.12667		0.727702	0.005336
																	0.728708	-0.00919		0.728925	-0.12696		0.728701	0.005485
																	0.729707	-0.00916		0.729924	-0.12751		0.729699	0.005758
																	0.730705	-0.00921		0.730922	-0.12835		0.730698	0.005474
																	0.731704	-0.00933		0.731921	-0.12884		0.731696	0.00539
																	0.732703	-0.00954		0.73292	-0.1285		0.732695	0.005827
																	0.733701	-0.00993		0.733919	-0.12871		0.733694	0.006388
																	0.7347	-0.0108		0.734918	-0.13003		0.734692	0.006314
																	0.735699	-0.01166		0.735917	-0.13184		0.735691	0.006746
																	0.736697	-0.01101		0.736916	-0.13219		0.736689	0.006842
																	0.737696	-0.00972		0.737915	-0.13228		0.737688	0.007652
																	0.738695	-0.009		0.738914	-0.13327		0.738687	0.007481
																	0.739693	-0.00814		0.739913	-0.13405		0.739685	0.006934
																	0.740692	-0.00769		0.740911	-0.13453		0.740684	0.00667
																	0.741691	-0.00833		0.74191	-0.13477		0.741683	0.006935
																	0.742689	-0.00893		0.742909	-0.13508		0.742681	0.007257
																	0.743688	-0.00912		0.743908	-0.13595		0.74368	0.007142
																	0.744687	-0.00866		0.744907	-0.13656		0.744678	0.006753
																	0.745685	-0.00781		0.745906	-0.13734		0.745677	0.006379
																	0.746684	-0.00744		0.746905	-0.13785		0.746676	0.00668
																	0.747683	-0.00751		0.747904	-0.13829		0.747674	0.007204
																	0.748681	-0.00793		0.748903	-0.13913		0.748673	0.006559
																	0.74968	-0.00839		0.749902	-0.13959		0.749671	0.007048
																	0.750679	-0.00787		0.750901	-0.1399		0.75067	0.006524
																	0.751677	-0.00738		0.751899	-0.1407		0.751669	0.005932
																	0.752676	-0.00772		0.752898	-0.14125		0.752667	0.005364
																	0.753675	-0.00852		0.753897	-0.14139		0.753666	0.004993
																	0.754673	-0.00879		0.754896	-0.14109		0.754665	0.005005
																	0.755672	-0.00847		0.755895	-0.14092		0.755663	0.004879
																	0.75667	-0.00742		0.756894	-0.14112		0.756662	0.005323
																	0.757669	-0.0078		0.757893	-0.14107		0.75766	0.005053
																	0.758668	-0.00811		0.758892	-0.14133		0.758659	0.004446
																	0.759666	-0.00721		0.759891	-0.14194		0.759658	0.003958
																	0.760665	-0.00669		0.76089	-0.14162		0.760656	0.002678
																	0.761664	-0.00625		0.761888	-0.1413		0.761655	0.002785
																	0.762662	-0.00619		0.762887	-0.14137		0.762653	0.003546
																	0.763661	-0.00611		0.763886	-0.14081		0.763652	0.004058
																	0.76466	-0.00536		0.764885	-0.14024		0.764651	0.004011
																	0.765658	-0.00456		0.765884	-0.13994		0.765649	0.003888
																	0.766657	-0.00479		0.766883	-0.14048		0.766648	0.003561
																	0.767656	-0.00409		0.767882	-0.1408		0.767647	0.003205
																	0.768654	-0.00338		0.768881	-0.14125		0.768645	0.003478
																	0.769653	-0.00299		0.76988	-0.14141		0.769644	0.004331
																	0.770652	-0.00253		0.770878	-0.14163		0.770643	0.004825
																	0.77165	-0.00269		0.771877	-0.14196		0.771641	0.004995
																	0.772649	-0.00348		0.772876	-0.14245		0.77264	0.005185
																	0.773648	-0.0025		0.773875	-0.14258		0.773638	0.005264
																	0.774646	-0.00239		0.774874	-0.14233		0.774637	0.005417
																	0.775645	-0.00219		0.775873	-0.143		0.775636	0.00489
																	0.776644	-0.00262		0.776872	-0.14448		0.776634	0.003893
																	0.777642	-0.00218		0.777871	-0.14542		0.777633	0.003216
																	0.778641	-0.00228		0.77887	-0.14506		0.778631	0.002992
																	0.77964	-0.00249		0.779869	-0.14441		0.77963	0.003384
																	0.780638	-0.00218		0.780867	-0.14456		0.780629	0.003021
																	0.781637	-0.00183		0.781866	-0.14553		0.781627	0.002531
																	0.782636	-0.0015		0.782865	-0.14674		0.782626	0.00246
																	0.783634	-0.00092		0.783864	-0.14707		0.783625	0.002241
																	0.784633	-0.00105		0.784863	-0.14669		0.784623	0.002161
																	0.785632	-0.00028		0.785862	-0.14685		0.785622	0.002056
																	0.78663	-0.00147		0.786861	-0.1478		0.78662	0.001501
																	0.787629	-0.00274		0.78786	-0.14834		0.787619	0.001668
																	0.788628	-0.00297		0.788859	-0.14813		0.788618	0.001557
																	0.789626	-0.00413		0.789858	-0.14856		0.789616	0.001115
																	0.790625	-0.00432		0.790856	-0.149		0.790615	0.000948
																	0.791623	-0.0037		0.791855	-0.14986		0.791613	0.000503
																	0.792622	-0.00245		0.792854	-0.15099		0.792612	0.000892
																	0.793621	-0.00279		0.793853	-0.15151		0.793611	0.001387
																	0.794619	-0.00264		0.794852	-0.15138		0.794609	0.001291
																	0.795618	-0.00346		0.795851	-0.15134		0.795608	0.001104
																	0.796617	-0.00346		0.79685	-0.15179		0.796607	0.001268
																	0.797615	-0.00397		0.797849	-0.15149		0.797605	0.000945
																	0.798614	-0.00239		0.798848	-0.15146		0.798604	0.000454
																	0.799613	-0.00219		0.799847	-0.15182		0.799602	0.000517
																	0.800611	-0.00325		0.800846	-0.15197		0.800601	0.00087
																	0.80161	-0.0032		0.801844	-0.15255		0.8016	0.001772
																	0.802609	-0.00325		0.802843	-0.15276		0.802598	0.002832
																	0.803607	-0.00328		0.803842	-0.15371		0.803597	0.00326
																	0.804606	-0.00334		0.804841	-0.15451		0.804595	0.003585
																	0.805605	-0.00257		0.80584	-0.15477		0.805594	0.003984
																	0.806603	-0.00336		0.806839	-0.15514		0.806593	0.004032
																	0.807602	-0.0033		0.807838	-0.15563		0.807591	0.003899
																	0.808601	-0.003		0.808837	-0.15601		0.80859	0.004649
																	0.809599	-0.00383		0.809836	-0.15632		0.809588	0.005144
																	0.810598	-0.00394		0.810834	-0.15699		0.810587	0.005095
																	0.811597	-0.00433		0.811833	-0.15708		0.811586	0.005008
																	0.812595	-0.00449		0.812832	-0.15813		0.812584	0.003955
																	0.813594	-0.00423		0.813831	-0.15891		0.813583	0.002971
																	0.814593	-0.00431		0.81483	-0.16019		0.814582	0.002924
																	0.815591	-0.00419		0.815829	-0.16109		0.81558	0.002692
																	0.81659	-0.0037		0.816828	-0.16096		0.816579	0.002623
																	0.817589	-0.00352		0.817827	-0.16063		0.817577	0.002671
																	0.818587	-0.00385		0.818826	-0.16171		0.818576	0.00279
																	0.819586	-0.00409		0.819825	-0.16298		0.819575	0.003008
																	0.820585	-0.00474		0.820823	-0.16359		0.820573	0.003349
																	0.821583	-0.00519		0.821822	-0.16444		0.821572	0.003456
																	0.822582	-0.00539		0.822821	-0.16541		0.822571	0.003336
																	0.823581	-0.00499		0.82382	-0.16546		0.823569	0.002502
																	0.824579	-0.00621		0.824819	-0.16553		0.824568	0.00247
																	0.825578	-0.00692		0.825818	-0.16499		0.825566	0.002881
																	0.826576	-0.00577		0.826817	-0.16422		0.826565	0.002762
																	0.827575	-0.0047		0.827816	-0.16418		0.827564	0.002908
																	0.828574	-0.00492		0.828815	-0.16549		0.828562	0.003143
																	0.829572	-0.00479		0.829813	-0.16654		0.829561	0.002996
																	0.830571	-0.00364		0.830812	-0.16708		0.830559	0.002987
																	0.83157	-0.00394		0.831811	-0.16822		0.831558	0.003086
																	0.832568	-0.00394		0.83281	-0.16877		0.832557	0.003406
																	0.833567	-0.00503		0.833809	-0.16881		0.833555	0.003457
																	0.834566	-0.00574		0.834808	-0.16961		0.834554	0.002698
																	0.835564	-0.00581		0.835807	-0.17072		0.835552	0.00301
																	0.836563	-0.00607		0.836806	-0.17143		0.836551	0.003866
																	0.837562	-0.00709		0.837805	-0.1723		0.83755	0.003527
																	0.83856	-0.00743		0.838804	-0.17377		0.838548	0.004008
																	0.839559	-0.00747		0.839803	-0.17382		0.839547	0.005068
																	0.840558	-0.00718		0.840801	-0.17379		0.840546	0.005742
																	0.841556	-0.00698		0.8418	-0.17429		0.841544	0.00559
																	0.842555	-0.00698		0.842799	-0.17419		0.842543	0.004712
																	0.843554	-0.00721		0.843798	-0.1745		0.843541	0.003836
																	0.844552	-0.00762		0.844797	-0.17515		0.84454	0.003468
																	0.845551	-0.00758		0.845796	-0.17554		0.845539	0.004278
																	0.84655	-0.00718		0.846795	-0.17634		0.846537	0.00504
																	0.847548	-0.00726		0.847794	-0.17723		0.847536	0.004886
																	0.848547	-0.00745		0.848793	-0.17602		0.848535	0.004841
																	0.849545	-0.00768		0.849792	-0.17587		0.849533	0.004504
																	0.850544	-0.00708		0.850791	-0.17554		0.850532	0.003835
																	0.851543	-0.00631		0.851789	-0.17492		0.85153	0.003562
																	0.852541	-0.00609		0.852788	-0.17595		0.852529	0.003478
																	0.85354	-0.00619		0.853787	-0.17622		0.853528	0.003664
																	0.854539	-0.00617		0.854786	-0.1776		0.854526	0.003847
																	0.855537	-0.00617		0.855785	-0.17842		0.855525	0.004104
																	0.856536	-0.00639		0.856784	-0.17931		0.856524	0.004278
																	0.857535	-0.00685		0.857783	-0.18126		0.857522	0.003934
																	0.858533	-0.00683		0.858782	-0.18115		0.858521	0.003604
																	0.859532	-0.00675		0.859781	-0.18173		0.859519	0.003684
																	0.860531	-0.00689		0.86078	-0.18143		0.860518	0.004511
																	0.861529	-0.00745		0.861778	-0.18265		0.861517	0.005087
																	0.862528	-0.00759		0.862777	-0.183		0.862515	0.005663
																	0.863527	-0.00749		0.863776	-0.18393		0.863514	0.006136
																	0.864525	-0.00675		0.864775	-0.184		0.864512	0.005967
																	0.865524	-0.00703		0.865774	-0.18385		0.865511	0.006278
																	0.866523	-0.00821		0.866773	-0.1848		0.86651	0.006532
																	0.867521	-0.00942		0.867772	-0.1859		0.867508	0.006692
																	0.86852	-0.01046		0.868771	-0.18639		0.868507	0.006846
																	0.869519	-0.01105		0.86977	-0.18652		0.869506	0.006492
																	0.870517	-0.01144		0.870769	-0.18661		0.870504	0.00531
																	0.871516	-0.01132		0.871767	-0.18678		0.871503	0.004481
																	0.872514	-0.01069		0.872766	-0.18654		0.872501	0.004623
																	0.873513	-0.01065		0.873765	-0.18798		0.8735	0.004889
																	0.874512	-0.01108		0.874764	-0.1886		0.874499	0.004877
																	0.87551	-0.01099		0.875763	-0.19046		0.875497	0.004619
																	0.876509	-0.01138		0.876762	-0.19111		0.876496	0.004537
																	0.877508	-0.0122		0.877761	-0.1925		0.877495	0.005007
																	0.878506	-0.01243		0.87876	-0.19359		0.878493	0.005127
																	0.879505	-0.0124		0.879759	-0.1953		0.879492	0.004968
																	0.880504	-0.01284		0.880758	-0.19538		0.88049	0.005228
																	0.881502	-0.0132		0.881756	-0.19494		0.881489	0.005432
																	0.882501	-0.01406		0.882755	-0.19494		0.882488	0.004978
																	0.8835	-0.01411		0.883754	-0.1951		0.883486	0.004749
																	0.884498	-0.01365		0.884753	-0.19474		0.884485	0.004227
																	0.885497	-0.01326		0.885752	-0.19463		0.885484	0.003243
																	0.886496	-0.01335		0.886751	-0.19507		0.886482	0.002961
																	0.887494	-0.01278		0.88775	-0.19526		0.887481	0.002479
																	0.888493	-0.01205		0.888749	-0.19505		0.888479	0.002027
																	0.889492	-0.01176		0.889748	-0.19623		0.889478	0.001479
																	0.89049	-0.01161		0.890747	-0.19712		0.890476	0.001589
																	0.891489	-0.01123		0.891745	-0.19734		0.891475	0.00231
																	0.892488	-0.01098		0.892744	-0.19835		0.892474	0.003112
																	0.893486	-0.0111		0.893743	-0.19841		0.893472	0.003656
																	0.894485	-0.01059		0.894742	-0.19824		0.894471	0.003557
																	0.895484	-0.01093		0.895741	-0.19818		0.89547	0.002969
																	0.896482	-0.01125		0.89674	-0.19798		0.896468	0.002498
																	0.897481	-0.01101		0.897739	-0.19871		0.897467	0.002547
																	0.89848	-0.01042		0.898738	-0.20024		0.898465	0.002964
																	0.899478	-0.0105		0.899737	-0.20233		0.899464	0.004124
																	0.900477	-0.01113		0.900735	-0.20386		0.900463	0.004814
																	0.901476	-0.01142		0.901734	-0.20445		0.901461	0.004119
																	0.902474	-0.01141		0.902733	-0.20402		0.90246	0.00347
																	0.903473	-0.01125		0.903732	-0.20392		0.903459	0.002859
																	0.904472	-0.01034		0.904731	-0.20405		0.904457	0.002354
																	0.90547	-0.0094		0.90573	-0.20439		0.905456	0.001944
																	0.906469	-0.00877		0.906729	-0.20476		0.906454	0.001604
																	0.907468	-0.0084		0.907728	-0.20433		0.907453	0.001735
																	0.908466	-0.00922		0.908727	-0.2046		0.908452	0.002449
																	0.909465	-0.00966		0.909726	-0.20585		0.90945	0.002378
																	0.910464	-0.00946		0.910724	-0.20686		0.910449	0.001457
																	0.911462	-0.0089		0.911723	-0.20726		0.911448	0.001225
																	0.912461	-0.00853		0.912722	-0.20844		0.912446	0.001159
																	0.91346	-0.00838		0.913721	-0.20902		0.913445	0.001575
																	0.914458	-0.00852		0.91472	-0.20969		0.914443	0.002263
																	0.915457	-0.00794		0.915719	-0.21015		0.915442	0.003167
																	0.916456	-0.00733		0.916718	-0.21086		0.91644	0.003173
																	0.917454	-0.00648		0.917717	-0.21105		0.917439	0.002234
																	0.918453	-0.00619		0.918716	-0.21103		0.918438	0.001512
																	0.919451	-0.0055		0.919715	-0.21175		0.919436	0.001235
																	0.92045	-0.00485		0.920713	-0.21217		0.920435	0.002547
																	0.921449	-0.00449		0.921712	-0.21194		0.921434	0.002949
																	0.922447	-0.00429		0.922711	-0.21192		0.922432	0.002962
																	0.923446	-0.00351		0.92371	-0.21252		0.923431	0.003268
																	0.924445	-0.0028		0.924709	-0.21265		0.924429	0.003057
																	0.925443	-0.00198		0.925708	-0.21315		0.925428	0.00351
																	0.926442	-0.00206		0.926707	-0.21303		0.926427	0.003844
																	0.927441	-0.00155		0.927706	-0.21272		0.927425	0.004049
																	0.928439	-0.00168		0.928705	-0.21236		0.928424	0.004623
																	0.929438	-0.00182		0.929703	-0.21151		0.929423	0.005133
																	0.930437	-0.00186		0.930702	-0.21203		0.930421	0.005745
																	0.931435	-0.00204		0.931701	-0.21315		0.93142	0.005621
																	0.932434	-0.0017		0.9327	-0.21412		0.932418	0.005862
																	0.933433	-0.00129		0.933699	-0.21499		0.933417	0.006178
																	0.934431	-0.0012		0.934698	-0.21558		0.934416	0.00675
																	0.93543	-0.00106		0.935697	-0.21567		0.935414	0.006443
																	0.936429	-0.00111		0.936696	-0.21581		0.936413	0.006845
																	0.937427	-0.00102		0.937695	-0.21575		0.937412	0.007247
																	0.938426	-0.00107		0.938694	-0.21582		0.93841	0.006441
																	0.939425	-0.00133		0.939692	-0.21628		0.939409	0.006308
																	0.940423	-0.00124		0.940691	-0.21635		0.940407	0.006312
																	0.941422	-0.00158		0.94169	-0.21648		0.941406	0.007008
																	0.94242	-0.00195		0.942689	-0.21661		0.942405	0.006379
																	0.943419	-0.00188		0.943688	-0.21583		0.943403	0.006315
																	0.944418	-0.00211		0.944687	-0.21589		0.944402	0.005573
																	0.945416	-0.00184		0.945686	-0.21698		0.9454	0.005483
																	0.946415	-0.00178		0.946685	-0.21792		0.946399	0.005455
																	0.947414	-0.00138		0.947684	-0.21815		0.947398	0.005303
																	0.948412	-0.00172		0.948683	-0.21935		0.948396	0.004849
																	0.949411	-0.00217		0.949682	-0.22013		0.949395	0.004375
																	0.95041	-0.00305		0.95068	-0.21961		0.950393	0.004427
																	0.951408	-0.00302		0.951679	-0.21985		0.951392	0.005236
																	0.952407	-0.00393		0.952678	-0.22023		0.952391	0.005532
																	0.953406	-0.00422		0.953677	-0.22155		0.953389	0.005877
																	0.954404	-0.00463		0.954676	-0.22186		0.954388	0.005749
																	0.955403	-0.00455		0.955675	-0.22212		0.955387	0.0063
																	0.956402	-0.00598		0.956674	-0.2227		0.956385	0.006786
																	0.9574	-0.00555		0.957673	-0.22204		0.957384	0.005984
																	0.958399	-0.0049		0.958672	-0.22313		0.958382	0.005334
																	0.959398	-0.00483		0.959671	-0.22414		0.959381	0.005275
																	0.960396	-0.00478		0.96067	-0.22394		0.96038	0.005487
																	0.961395	-0.00493		0.961668	-0.22361		0.961378	0.00561
																	0.962394	-0.00498		0.962667	-0.2243		0.962377	0.00514
																	0.963392	-0.00506		0.963666	-0.22458		0.963376	0.004207
																	0.964391	-0.00513		0.964665	-0.22487		0.964374	0.003383
																	0.965389	-0.0052		0.965664	-0.22479		0.965373	0.003035
																	0.966388	-0.00592		0.966663	-0.2264		0.966371	0.003288
																	0.967387	-0.0065		0.967662	-0.22693		0.96737	0.004013
																	0.968385	-0.00609		0.968661	-0.22699		0.968369	0.003502
																	0.969384	-0.00683		0.96966	-0.22754		0.969367	0.004465
																	0.970383	-0.00693		0.970659	-0.22857		0.970366	0.003315
																	0.971381	-0.00799		0.971657	-0.22981		0.971364	0.003702
																	0.97238	-0.00876		0.972656	-0.2314		0.972363	0.00328
																	0.973379	-0.00924		0.973655	-0.23285		0.973362	0.002863
																	0.974377	-0.0087		0.974654	-0.23239		0.97436	0.00304
																	0.975376	-0.00961		0.975653	-0.23263		0.975359	0.002959
																	0.976375	-0.00972		0.976652	-0.23256		0.976357	0.002966
																	0.977373	-0.01028		0.977651	-0.23392		0.977356	0.002531
																	0.978372	-0.00988		0.97865	-0.23469		0.978355	0.001406
																	0.979371	-0.00894		0.979649	-0.23586		0.979353	0.000212
																	0.980369	-0.00889		0.980648	-0.23679		0.980352	-0.00047
																	0.981368	-0.00864		0.981646	-0.23658		0.981351	0.000191
																	0.982367	-0.00814		0.982645	-0.23631		0.982349	0.000775
																	0.983365	-0.00732		0.983644	-0.23673		0.983348	0.000459
																	0.984364	-0.00728		0.984643	-0.23777		0.984346	0.000915
																	0.985363	-0.00759		0.985642	-0.23875		0.985345	0.000978
																	0.986361	-0.00752		0.986641	-0.24013		0.986344	0.000582
																	0.98736	-0.00715		0.98764	-0.24084		0.987342	0.001229
																	0.988358	-0.00683		0.988639	-0.24124		0.988341	0.001277
																	0.989357	-0.00716		0.989638	-0.24107		0.98934	0.001623
																	0.990356	-0.0078		0.990637	-0.24014		0.990338	0.001257
																	0.991354	-0.00789		0.991635	-0.24119		0.991337	0.000841
																	0.992353	-0.00834		0.992634	-0.24132		0.992335	0.001337
																	0.993352	-0.00907		0.993633	-0.2423		0.993334	0.001328
																	0.99435	-0.00874		0.994632	-0.24331		0.994333	0.002249
																	0.995349	-0.00939		0.995631	-0.24421		0.995331	0.001853
																	0.996348	-0.00936		0.99663	-0.24467		0.99633	0.002186
																	0.997346	-0.00959		0.997629	-0.24598		0.997329	0.002484
																	0.998345	-0.00974		0.998628	-0.24616		0.998327	0.002383
																	0.999344	-0.00934		0.999627	-0.24679		0.999326	0.002278
																	1.00034	-0.00886		1.00063	-0.24721		1.00032	0.002636
																	1.00134	-0.00879		1.00162	-0.24704		1.00132	0.002651
																	1.00234	-0.00751		1.00262	-0.24716		1.00232	0.002631
																	1.00334	-0.00709		1.00362	-0.2478		1.00332	0.003234
																	1.00434	-0.00739		1.00462	-0.24796		1.00432	0.003304
																	1.00534	-0.0084		1.00562	-0.24901		1.00532	0.003409
																	1.00633	-0.00817		1.00662	-0.24996		1.00632	0.004637
																	1.00733	-0.00883		1.00762	-0.25097		1.00731	0.005392
																	1.00833	-0.00899		1.00862	-0.25108		1.00831	0.00521
																	1.00933	-0.00939		1.00962	-0.25254		1.00931	0.00518
																	1.01033	-0.0088		1.01061	-0.25343		1.01031	0.005239
																	1.01133	-0.00869		1.01161	-0.25411		1.01131	0.005125
																	1.01233	-0.00807		1.01261	-0.25472		1.01231	0.006039
																	1.01333	-0.00724		1.01361	-0.25528		1.01331	0.006104
																	1.01432	-0.00763		1.01461	-0.25598		1.01431	0.005466
																	1.01532	-0.00761		1.01561	-0.25645		1.0153	0.005191
																	1.01632	-0.00662		1.01661	-0.25683		1.0163	0.005637
																	1.01732	-0.00646		1.01761	-0.25761		1.0173	0.005547
																	1.01832	-0.00657		1.01861	-0.25772		1.0183	0.004805
																	1.01932	-0.00654		1.01961	-0.25782		1.0193	0.004125
																	1.02032	-0.00695		1.0206	-0.25775		1.0203	0.004433
																	1.02131	-0.00617		1.0216	-0.25801		1.0213	0.003904
																	1.02231	-0.00565		1.0226	-0.2581		1.02229	0.004072
																	1.02331	-0.00577		1.0236	-0.25839		1.02329	0.004277
																	1.02431	-0.0067		1.0246	-0.25905		1.02429	0.004997
																	1.02531	-0.00655		1.0256	-0.25985		1.02529	0.005254
																	1.02631	-0.00621		1.0266	-0.25986		1.02629	0.00489
																	1.02731	-0.0069		1.0276	-0.26006		1.02729	0.004781
																	1.02831	-0.00721		1.02859	-0.26017		1.02829	0.005613
																	1.0293	-0.00903		1.02959	-0.26009		1.02928	0.006784
																	1.0303	-0.00815		1.03059	-0.26088		1.03028	0.007222
																	1.0313	-0.00914		1.03159	-0.26148		1.03128	0.007775
																	1.0323	-0.00865		1.03259	-0.26231		1.03228	0.007167
																	1.0333	-0.00934		1.03359	-0.2629		1.03328	0.007023
																	1.0343	-0.0101		1.03459	-0.26223		1.03428	0.007243
																	1.0353	-0.00989		1.03559	-0.26155		1.03528	0.008164
																	1.03629	-0.00959		1.03659	-0.26149		1.03628	0.008027
																	1.03729	-0.00992		1.03758	-0.26074		1.03727	0.007773
																	1.03829	-0.0109		1.03858	-0.26193		1.03827	0.00811
																	1.03929	-0.01077		1.03958	-0.26296		1.03927	0.008277
																	1.04029	-0.01157		1.04058	-0.26452		1.04027	0.008196
																	1.04129	-0.0117		1.04158	-0.26556		1.04127	0.008707
																	1.04229	-0.01076		1.04258	-0.26557		1.04227	0.00906
																	1.04329	-0.01041		1.04358	-0.26718		1.04327	0.008815
																	1.04428	-0.01114		1.04458	-0.2685		1.04426	0.009163
																	1.04528	-0.01073		1.04558	-0.26911		1.04526	0.010109
																	1.04628	-0.01062		1.04658	-0.2697		1.04626	0.011143
																	1.04728	-0.0113		1.04757	-0.27021		1.04726	0.010816
																	1.04828	-0.01144		1.04857	-0.26992		1.04826	0.009474
																	1.04928	-0.01161		1.04957	-0.27022		1.04926	0.009532
																	1.05028	-0.01154		1.05057	-0.26985		1.05025	0.008868
																	1.05127	-0.01107		1.05157	-0.27082		1.05125	0.00776
																	1.05227	-0.01175		1.05257	-0.27188		1.05225	0.006939
																	1.05327	-0.01218		1.05357	-0.27231		1.05325	0.007201
																	1.05427	-0.01183		1.05457	-0.27304		1.05425	0.007131
																	1.05527	-0.01181		1.05557	-0.27394		1.05525	0.007462
																	1.05627	-0.01176		1.05656	-0.27454		1.05625	0.0074
																	1.05727	-0.01124		1.05756	-0.275		1.05724	0.007022
																	1.05826	-0.01026		1.05856	-0.27505		1.05824	0.006579
																	1.05926	-0.01027		1.05956	-0.27508		1.05924	0.006931
																	1.06026	-0.01067		1.06056	-0.27525		1.06024	0.00673
																	1.06126	-0.01065		1.06156	-0.27616		1.06124	0.006266
																	1.06226	-0.0116		1.06256	-0.27732		1.06224	0.007033
																	1.06326	-0.01244		1.06356	-0.27788		1.06324	0.006811
																	1.06426	-0.01293		1.06455	-0.27888		1.06424	0.006416
																	1.06526	-0.01278		1.06555	-0.27966		1.06523	0.00763
																	1.06625	-0.01227		1.06655	-0.2794		1.06623	0.007245
																	1.06725	-0.0122		1.06755	-0.27982		1.06723	0.006681
																	1.06825	-0.01209		1.06855	-0.28019		1.06823	0.006873
																	1.06925	-0.01157		1.06955	-0.2807		1.06923	0.008477
																	1.07025	-0.01185		1.07055	-0.28132		1.07023	0.009292
																	1.07125	-0.01188		1.07155	-0.28196		1.07123	0.008616
																	1.07225	-0.01206		1.07255	-0.28236		1.07222	0.009162
																	1.07324	-0.01239		1.07354	-0.28304		1.07322	0.009686
																	1.07424	-0.01241		1.07454	-0.28369		1.07422	0.00985
																	1.07524	-0.0124		1.07554	-0.28471		1.07522	0.008888
																	1.07624	-0.01275		1.07654	-0.2851		1.07622	0.008349
																	1.07724	-0.01205		1.07754	-0.28553		1.07722	0.008251
																	1.07824	-0.01194		1.07854	-0.28607		1.07822	0.00889
																	1.07924	-0.01245		1.07954	-0.28707		1.07922	0.008003
																	1.08024	-0.01238		1.08054	-0.28792		1.08021	0.00795
																	1.08123	-0.01167		1.08154	-0.28871		1.08121	0.007788
																	1.08223	-0.01181		1.08254	-0.28957		1.08221	0.00666
																	1.08323	-0.01154		1.08353	-0.29029		1.08321	0.007152
																	1.08423	-0.01097		1.08453	-0.29087		1.08421	0.007411
																	1.08523	-0.01092		1.08553	-0.29168		1.08521	0.007066
																	1.08623	-0.01093		1.08653	-0.29229		1.08621	0.00586
																	1.08723	-0.01053		1.08753	-0.29355		1.0872	0.006303
																	1.08822	-0.01022		1.08853	-0.29393		1.0882	0.006142
																	1.08922	-0.01036		1.08953	-0.29439		1.0892	0.005822
																	1.09022	-0.01014		1.09053	-0.29477		1.0902	0.005719
																	1.09122	-0.00996		1.09153	-0.29533		1.0912	0.005743
																	1.09222	-0.01003		1.09252	-0.29611		1.0922	0.004793
																	1.09322	-0.00977		1.09352	-0.2963		1.0932	0.005048
																	1.09422	-0.00938		1.09452	-0.29663		1.09419	0.005368
																	1.09522	-0.00933		1.09552	-0.29696		1.09519	0.004868
																	1.09621	-0.01075		1.09652	-0.29697		1.09619	0.003668
																	1.09721	-0.01097		1.09752	-0.29734		1.09719	0.002955
																	1.09821	-0.01124		1.09852	-0.29795		1.09819	0.005058
																	1.09921	-0.01112		1.09952	-0.29902		1.09919	0.004822
																	1.10021	-0.01135		1.10052	-0.30081		1.10019	0.004038
																	1.10121	-0.01231		1.10151	-0.30128		1.10119	0.004606
																	1.10221	-0.01242		1.10251	-0.30125		1.10218	0.005532
																	1.1032	-0.0117		1.10351	-0.30201		1.10318	0.005233
																	1.1042	-0.01148		1.10451	-0.30223		1.10418	0.005288
																	1.1052	-0.01142		1.10551	-0.30176		1.10518	0.004102
																	1.1062	-0.0109		1.10651	-0.30102		1.10618	0.003856
																	1.1072	-0.01049		1.10751	-0.30115		1.10718	0.003258
																	1.1082	-0.0108		1.10851	-0.30197		1.10817	0.002981
																	1.1092	-0.01118		1.10951	-0.30261		1.10917	0.002399
																	1.11019	-0.01133		1.1105	-0.30319		1.11017	0.003231
																	1.11119	-0.01167		1.1115	-0.30283		1.11117	0.003917
																	1.11219	-0.01176		1.1125	-0.30252		1.11217	0.002917
																	1.11319	-0.01206		1.1135	-0.30217		1.11317	0.003159
																	1.11419	-0.01274		1.1145	-0.302		1.11417	0.003754
																	1.11519	-0.0124		1.1155	-0.30279		1.11516	0.002939
																	1.11619	-0.01287		1.1165	-0.30317		1.11616	0.00273
																	1.11719	-0.01402		1.1175	-0.30297		1.11716	0.002468
																	1.11818	-0.01399		1.1185	-0.30323		1.11816	0.002905
																	1.11918	-0.01398		1.11949	-0.30347		1.11916	0.002064
																	1.12018	-0.01434		1.12049	-0.30355		1.12016	0.001317
																	1.12118	-0.01402		1.12149	-0.3038		1.12116	0.000859
																	1.12218	-0.0146		1.12249	-0.30386		1.12216	0.000688
																	1.12318	-0.0152		1.12349	-0.30436		1.12315	0.000306
																	1.12418	-0.01467		1.12449	-0.30501		1.12415	0.000397
																	1.12517	-0.01413		1.12549	-0.30556		1.12515	0.001289
																	1.12617	-0.01373		1.12649	-0.30636		1.12615	0.001451
																	1.12717	-0.01301		1.12749	-0.30643		1.12715	0.001332
																	1.12817	-0.01242		1.12848	-0.30652		1.12815	0.000899
																	1.12917	-0.0122		1.12948	-0.30632		1.12915	0.001324
																	1.13017	-0.01131		1.13048	-0.30604		1.13014	0.000708
																	1.13117	-0.01193		1.13148	-0.30597		1.13114	0.000421
																	1.13217	-0.01245		1.13248	-0.30598		1.13214	0.00162
																	1.13316	-0.01307		1.13348	-0.30654		1.13314	0.001383
																	1.13416	-0.01223		1.13448	-0.30747		1.13414	0.000459
																	1.13516	-0.01173		1.13548	-0.30813		1.13514	0.000151
																	1.13616	-0.01122		1.13648	-0.30912		1.13614	0.000195
																	1.13716	-0.01022		1.13748	-0.30984		1.13714	1.7e-05
																	1.13816	-0.01059		1.13847	-0.31058		1.13813	-0.00013
																	1.13916	-0.01021		1.13947	-0.31078		1.13913	0.000134
																	1.14015	-0.01009		1.14047	-0.3109		1.14013	0.000155
																	1.14115	-0.00862		1.14147	-0.31128		1.14113	0.000715
																	1.14215	-0.00834		1.14247	-0.3116		1.14213	-0.00014
																	1.14315	-0.00819		1.14347	-0.3118		1.14313	0.000214
																	1.14415	-0.00803		1.14447	-0.31206		1.14413	-0.00034
																	1.14515	-0.00848		1.14547	-0.31202		1.14512	-0.00028
																	1.14615	-0.00836		1.14647	-0.31266		1.14612	-0.00025
																	1.14715	-0.00729		1.14746	-0.31333		1.14712	2.8e-05
																	1.14814	-0.00682		1.14846	-0.31375		1.14812	-0.00108
																	1.14914	-0.00516		1.14946	-0.31364		1.14912	-0.00088
																	1.15014	-0.00539		1.15046	-0.31341		1.15012	0.000373
																	1.15114	-0.00476		1.15146	-0.31462		1.15112	8.4e-05
																	1.15214	-0.00438		1.15246	-0.31478		1.15211	-0.00046
																	1.15314	-0.00471		1.15346	-0.31497		1.15311	-0.00108
																	1.15413	-0.00533		1.15446	-0.31633		1.15411	-0.00091
																	1.15513	-0.00554		1.15545	-0.31645		1.15511	-0.00043
																	1.15613	-0.0046		1.15645	-0.31744		1.15611	-0.00059
																	1.15713	-0.00532		1.15745	-0.31817		1.15711	-0.00077
																	1.15813	-0.00543		1.15845	-0.31838		1.15811	-0.00086
																	1.15913	-0.00591		1.15945	-0.31849		1.1591	-0.00063
																	1.16013	-0.00571		1.16045	-0.31881		1.1601	-0.00116
																	1.16113	-0.00532		1.16145	-0.31856		1.1611	-0.00095
																	1.16213	-0.00522		1.16245	-0.31826		1.1621	0.000382
																	1.16312	-0.00519		1.16345	-0.3194		1.1631	-0.00052
																	1.16412	-0.00441		1.16444	-0.32055		1.1641	-0.00018
																	1.16512	-0.00415		1.16544	-0.32075		1.1651	0.000569
																	1.16612	-0.00438		1.16644	-0.32193		1.1661	0.000431
																	1.16712	-0.00453		1.16744	-0.32275		1.16709	0.001069
																	1.16812	-0.00465		1.16844	-0.32359		1.16809	0.001006
																	1.16911	-0.00477		1.16944	-0.32458		1.16909	0.001204
																	1.17011	-0.00476		1.17044	-0.32437		1.17009	0.001932
																	1.17111	-0.00486		1.17144	-0.32482		1.17109	0.002375
																	1.17211	-0.00519		1.17244	-0.32538		1.17209	0.003005
																	1.17311	-0.00482		1.17344	-0.32548		1.17308	0.002713
																	1.17411	-0.00513		1.17443	-0.32498		1.17408	0.002538
																	1.17511	-0.00527		1.17543	-0.32514		1.17508	0.001979
																	1.17611	-0.0058		1.17643	-0.32521		1.17608	0.001954
																	1.1771	-0.00556		1.17743	-0.32611		1.17708	0.001968
																	1.1781	-0.00634		1.17843	-0.32647		1.17808	0.002291
																	1.1791	-0.00665		1.17943	-0.32751		1.17908	0.00177
																	1.1801	-0.00667		1.18043	-0.32885		1.18007	0.002333
																	1.1811	-0.00628		1.18143	-0.32908		1.18107	0.002764
																	1.1821	-0.0062		1.18243	-0.32879		1.18207	0.002506
																	1.1831	-0.00572		1.18342	-0.32983		1.18307	0.002882
																	1.18409	-0.00569		1.18442	-0.33021		1.18407	0.004081
																	1.18509	-0.00656		1.18542	-0.33008		1.18507	0.004758
																	1.18609	-0.00853		1.18642	-0.32809		1.18607	0.005546
																	1.18709	-0.0089		1.18742	-0.32902		1.18707	0.006286
																	1.18809	-0.00971		1.18842	-0.32883		1.18806	0.006301
																	1.18909	-0.01077		1.18942	-0.3296		1.18906	0.0059
																	1.19009	-0.01069		1.19042	-0.33011		1.19006	0.00573
																	1.19109	-0.01163		1.19141	-0.33071		1.19106	0.005716
																	1.19208	-0.01266		1.19241	-0.33045		1.19206	0.006172
																	1.19308	-0.01345		1.19341	-0.33093		1.19306	0.006529
																	1.19408	-0.01449		1.19441	-0.33119		1.19406	0.007482
																	1.19508	-0.01465		1.19541	-0.33301		1.19505	0.007448
																	1.19608	-0.0146		1.19641	-0.33341		1.19605	0.007333
																	1.19708	-0.01581		1.19741	-0.3333		1.19705	0.007466
																	1.19808	-0.01591		1.19841	-0.33367		1.19805	0.007699
																	1.19907	-0.01666		1.19941	-0.33369		1.19905	0.007516
																	1.20007	-0.01549		1.20041	-0.33349		1.20005	0.007367
																	1.20107	-0.01598		1.2014	-0.33304		1.20105	0.007961
																	1.20207	-0.01609		1.2024	-0.33381		1.20205	0.008687
																	1.20307	-0.01555		1.2034	-0.33406		1.20304	0.008835
																	1.20407	-0.01529		1.2044	-0.33416		1.20404	0.008487
																	1.20507	-0.01507		1.2054	-0.3354		1.20504	0.008675
																	1.20606	-0.01541		1.2064	-0.33612		1.20604	0.009207
																	1.20706	-0.01465		1.2074	-0.33595		1.20704	0.009813
																	1.20806	-0.01513		1.2084	-0.33567		1.20804	0.010761
																	1.20906	-0.0147		1.2094	-0.33574		1.20904	0.011289
																	1.21006	-0.01501		1.21039	-0.33653		1.21003	0.011143
																	1.21106	-0.01517		1.21139	-0.33809		1.21103	0.010171
																	1.21206	-0.01524		1.21239	-0.33961		1.21203	0.00997
																	1.21306	-0.01559		1.21339	-0.3403		1.21303	0.009881
																	1.21406	-0.01536		1.21439	-0.34049		1.21403	0.008622
																	1.21505	-0.01527		1.21539	-0.34131		1.21503	0.008705
																	1.21605	-0.01463		1.21639	-0.34224		1.21603	0.009394
																	1.21705	-0.01407		1.21739	-0.3428		1.21702	0.009638
																	1.21805	-0.01417		1.21839	-0.34401		1.21802	0.010157
																	1.21905	-0.01395		1.21938	-0.34475		1.21902	0.010748
																	1.22005	-0.01402		1.22038	-0.34519		1.22002	0.011157
																	1.22104	-0.01379		1.22138	-0.34622		1.22102	0.010781
																	1.22204	-0.01296		1.22238	-0.34656		1.22202	0.010427
																	1.22304	-0.01238		1.22338	-0.34684		1.22302	0.010391
																	1.22404	-0.01199		1.22438	-0.34609		1.22402	0.010431
																	1.22504	-0.01153		1.22538	-0.34669		1.22501	0.010611
																	1.22604	-0.01115		1.22638	-0.34673		1.22601	0.010621
																	1.22704	-0.01173		1.22738	-0.34834		1.22701	0.010087
																	1.22804	-0.01167		1.22837	-0.34847		1.22801	0.010378
																	1.22904	-0.01159		1.22937	-0.34866		1.22901	0.010588
																	1.23003	-0.0121		1.23037	-0.34862		1.23001	0.010394
																	1.23103	-0.01158		1.23137	-0.349		1.231	0.010416
																	1.23203	-0.01118		1.23237	-0.34882		1.232	0.010832
																	1.23303	-0.01154		1.23337	-0.34955		1.233	0.010609
																	1.23403	-0.01253		1.23437	-0.35006		1.234	0.010147
																	1.23503	-0.01195		1.23537	-0.35028		1.235	0.009923
																	1.23602	-0.0106		1.23637	-0.35164		1.236	0.010206
																	1.23702	-0.01058		1.23737	-0.35321		1.237	0.009842
																	1.23802	-0.0094		1.23836	-0.35351		1.23799	0.009784
																	1.23902	-0.00845		1.23936	-0.35442		1.23899	0.010237
																	1.24002	-0.00784		1.24036	-0.35542		1.23999	0.010557
																	1.24102	-0.00748		1.24136	-0.35659		1.24099	0.011232
																	1.24202	-0.00668		1.24236	-0.35726		1.24199	0.01149
																	1.24302	-0.00595		1.24336	-0.3579		1.24299	0.011506
																	1.24402	-0.0053		1.24436	-0.35792		1.24399	0.011016
																	1.24501	-0.00483		1.24536	-0.35852		1.24499	0.011011
																	1.24601	-0.00387		1.24636	-0.35848		1.24598	0.011086
																	1.24701	-0.00278		1.24735	-0.35836		1.24698	0.010973
																	1.24801	-0.00243		1.24835	-0.3584		1.24798	0.011246
																	1.24901	-0.00246		1.24935	-0.35909		1.24898	0.011582
																	1.25001	-0.00359		1.25035	-0.35989		1.24998	0.011491
																	1.251	-0.00435		1.25135	-0.36019		1.25098	0.010858
																	1.252	-0.00425		1.25235	-0.36135		1.25198	0.010912
																	1.253	-0.0044		1.25335	-0.36183		1.25297	0.011435
																	1.254	-0.00421		1.25435	-0.36223		1.25397	0.01199
																	1.255	-0.00454		1.25534	-0.36205		1.25497	0.01155
																	1.256	-0.00479		1.25634	-0.36268		1.25597	0.01139
																	1.257	-0.00541		1.25734	-0.36384		1.25697	0.01114
																	1.258	-0.00541		1.25834	-0.36471		1.25797	0.01065
																	1.25899	-0.0054		1.25934	-0.366		1.25897	0.009068
																	1.25999	-0.00521		1.26034	-0.36675		1.25997	0.008426
																	1.26099	-0.00521		1.26134	-0.36676		1.26096	0.008039
																	1.26199	-0.00522		1.26234	-0.36663		1.26196	0.008248
																	1.26299	-0.00554		1.26334	-0.36677		1.26296	0.008896
																	1.26399	-0.00576		1.26433	-0.36714		1.26396	0.009761
																	1.26499	-0.00663		1.26533	-0.36741		1.26496	0.009135
																	1.26598	-0.00743		1.26633	-0.36712		1.26596	0.00832
																	1.26698	-0.00755		1.26733	-0.36742		1.26696	0.008172
																	1.26798	-0.00732		1.26833	-0.36768		1.26795	0.007834
																	1.26898	-0.0074		1.26933	-0.36802		1.26895	0.007069
																	1.26998	-0.00708		1.27033	-0.36845		1.26995	0.006933
																	1.27098	-0.0074		1.27133	-0.36917		1.27095	0.006684
																	1.27198	-0.00799		1.27233	-0.36964		1.27195	0.006879
																	1.27297	-0.0084		1.27333	-0.37043		1.27295	0.007614
																	1.27397	-0.00867		1.27432	-0.37169		1.27395	0.00706
																	1.27497	-0.00922		1.27532	-0.37227		1.27494	0.006978
																	1.27597	-0.00925		1.27632	-0.3733		1.27594	0.007406
																	1.27697	-0.00916		1.27732	-0.37296		1.27694	0.008118
																	1.27797	-0.00953		1.27832	-0.37333		1.27794	0.008151
																	1.27897	-0.00936		1.27932	-0.37406		1.27894	0.008472
																	1.27997	-0.00913		1.28032	-0.37472		1.27994	0.008001
																	1.28096	-0.00946		1.28132	-0.3749		1.28094	0.00713
																	1.28196	-0.01005		1.28232	-0.37524		1.28193	0.007369
																	1.28296	-0.0102		1.28331	-0.37562		1.28293	0.008634
																	1.28396	-0.00999		1.28431	-0.37541		1.28393	0.009481
																	1.28496	-0.0098		1.28531	-0.3754		1.28493	0.009565
																	1.28596	-0.00976		1.28631	-0.37568		1.28593	0.007468
																	1.28696	-0.00984		1.28731	-0.37523		1.28693	0.008498
																	1.28795	-0.00965		1.28831	-0.37483		1.28793	0.008846
																	1.28895	-0.00963		1.28931	-0.37521		1.28893	0.008968
																	1.28995	-0.00977		1.29031	-0.37571		1.28992	0.008294
																	1.29095	-0.00996		1.2913	-0.37555		1.29092	0.007697
																	1.29195	-0.01103		1.2923	-0.37503		1.29192	0.007729
																	1.29295	-0.01215		1.2933	-0.37556		1.29292	0.007196
																	1.29395	-0.01265		1.2943	-0.37608		1.29392	0.007549
																	1.29495	-0.01326		1.2953	-0.37585		1.29492	0.007124
																	1.29594	-0.01401		1.2963	-0.37593		1.29591	0.007167
																	1.29694	-0.01422		1.2973	-0.37623		1.29691	0.007422
																	1.29794	-0.01467		1.2983	-0.377		1.29791	0.006711
																	1.29894	-0.01452		1.2993	-0.37657		1.29891	0.006113
																	1.29994	-0.01352		1.3003	-0.3772		1.29991	0.00577
																	1.30094	-0.01318		1.30129	-0.37775		1.30091	0.006107
																	1.30194	-0.01319		1.30229	-0.37806		1.30191	0.005701
																	1.30293	-0.01302		1.30329	-0.37865		1.3029	0.004738
																	1.30393	-0.01289		1.30429	-0.379		1.3039	0.004636
																	1.30493	-0.0129		1.30529	-0.37956		1.3049	0.004398
																	1.30593	-0.01288		1.30629	-0.37972		1.3059	0.004728
																	1.30693	-0.01247		1.30729	-0.37993		1.3069	0.004771
																	1.30793	-0.0124		1.30829	-0.37933		1.3079	0.0047
																	1.30893	-0.01255		1.30929	-0.37924		1.3089	0.007075
																	1.30993	-0.01232		1.31028	-0.37973		1.3099	0.007557
																	1.31092	-0.0127		1.31128	-0.38019		1.31089	0.009366
																	1.31192	-0.01219		1.31228	-0.38078		1.31189	0.008308
																	1.31292	-0.01139		1.31328	-0.38177		1.31289	0.008199
																	1.31392	-0.01102		1.31428	-0.38204		1.31389	0.008151
																	1.31492	-0.01097		1.31528	-0.3823		1.31489	0.008415
																	1.31592	-0.01042		1.31628	-0.3825		1.31589	0.009145
																	1.31692	-0.01065		1.31728	-0.38245		1.31689	0.00896
																	1.31791	-0.01115		1.31828	-0.38292		1.31788	0.008685
																	1.31891	-0.01157		1.31927	-0.38286		1.31888	0.009171
																	1.31991	-0.01182		1.32027	-0.38357		1.31988	0.009997
																	1.32091	-0.01121		1.32127	-0.38352		1.32088	0.011028
																	1.32191	-0.01029		1.32227	-0.38363		1.32188	0.011637
																	1.32291	-0.01021		1.32327	-0.38351		1.32288	0.011248
																	1.32391	-0.01014		1.32427	-0.3847		1.32388	0.01116
																	1.3249	-0.01003		1.32527	-0.38594		1.32488	0.012381
																	1.3259	-0.00992		1.32627	-0.38685		1.32587	0.012937
																	1.3269	-0.00982		1.32727	-0.38681		1.32687	0.01321
																	1.3279	-0.01007		1.32827	-0.38714		1.32787	0.012797
																	1.3289	-0.00979		1.32926	-0.38689		1.32887	0.012143
																	1.3299	-0.00929		1.33026	-0.38743		1.32987	0.011997
																	1.3309	-0.00934		1.33126	-0.38758		1.33087	0.011663
																	1.3319	-0.00931		1.33226	-0.38838		1.33187	0.011932
																	1.33289	-0.00932		1.33326	-0.38814		1.33286	0.010881
																	1.33389	-0.00977		1.33426	-0.38846		1.33386	0.009771
																	1.33489	-0.01065		1.33526	-0.38893		1.33486	0.009377
																	1.33589	-0.01136		1.33626	-0.38878		1.33586	0.009055
																	1.33689	-0.01206		1.33726	-0.3898		1.33686	0.010171
																	1.33789	-0.01267		1.33825	-0.39071		1.33786	0.010972
																	1.33889	-0.01314		1.33925	-0.39093		1.33886	0.010379
																	1.33988	-0.01321		1.34025	-0.3907		1.33985	0.01016
																	1.34088	-0.01224		1.34125	-0.39099		1.34085	0.010682
																	1.34188	-0.01086		1.34225	-0.39162		1.34185	0.011055
																	1.34288	-0.01038		1.34325	-0.39143		1.34285	0.010293
																	1.34388	-0.01031		1.34425	-0.39161		1.34385	0.00968
																	1.34488	-0.01036		1.34525	-0.39211		1.34485	0.00944
																	1.34588	-0.01027		1.34624	-0.39227		1.34585	0.008963
																	1.34688	-0.01045		1.34724	-0.39269		1.34684	0.008818
																	1.34787	-0.0099		1.34824	-0.39347		1.34784	0.009139
																	1.34887	-0.01072		1.34924	-0.39384		1.34884	0.009912
																	1.34987	-0.01053		1.35024	-0.39398		1.34984	0.010371
																	1.35087	-0.00962		1.35124	-0.39418		1.35084	0.010401
																	1.35187	-0.00975		1.35224	-0.39414		1.35184	0.010662
																	1.35287	-0.0102		1.35324	-0.3944		1.35284	0.011048
																	1.35387	-0.00955		1.35424	-0.39507		1.35383	0.011553
																	1.35486	-0.01		1.35523	-0.39599		1.35483	0.011594
																	1.35586	-0.0104		1.35623	-0.39588		1.35583	0.011738
																	1.35686	-0.01064		1.35723	-0.39522		1.35683	0.011694
																	1.35786	-0.0107		1.35823	-0.39679		1.35783	0.011389
																	1.35886	-0.01126		1.35923	-0.39705		1.35883	0.010981
																	1.35986	-0.01195		1.36023	-0.39695		1.35983	0.010223
																	1.36086	-0.01139		1.36123	-0.39818		1.36082	0.010504
																	1.36186	-0.01197		1.36223	-0.39761		1.36182	0.009554
																	1.36285	-0.01194		1.36323	-0.39663		1.36282	0.009838
																	1.36385	-0.0112		1.36423	-0.39646		1.36382	0.009938
																	1.36485	-0.01148		1.36522	-0.39672		1.36482	0.009837
																	1.36585	-0.01214		1.36622	-0.39677		1.36582	0.009975
																	1.36685	-0.01156		1.36722	-0.39679		1.36682	0.008793
																	1.36785	-0.01156		1.36822	-0.39718		1.36782	0.008004
																	1.36885	-0.01136		1.36922	-0.39888		1.36881	0.00818
																	1.36984	-0.01121		1.37022	-0.39823		1.36981	0.007995
																	1.37084	-0.01153		1.37122	-0.39839		1.37081	0.007319
																	1.37184	-0.0127		1.37222	-0.39876		1.37181	0.006591
																	1.37284	-0.01326		1.37322	-0.39908		1.37281	0.006775
																	1.37384	-0.01336		1.37421	-0.39867		1.37381	0.007086
																	1.37484	-0.01292		1.37521	-0.39821		1.37481	0.006872
																	1.37584	-0.01255		1.37621	-0.39782		1.3758	0.006941
																	1.37684	-0.01192		1.37721	-0.39794		1.3768	0.006761
																	1.37783	-0.0121		1.37821	-0.39824		1.3778	0.006329
																	1.37883	-0.01236		1.37921	-0.39902		1.3788	0.006579
																	1.37983	-0.01253		1.38021	-0.39888		1.3798	0.007218
																	1.38083	-0.0124		1.38121	-0.39954		1.3808	0.008346
																	1.38183	-0.01239		1.3822	-0.39997		1.3818	0.008619
																	1.38283	-0.01227		1.3832	-0.40096		1.38279	0.008597
																	1.38383	-0.01184		1.3842	-0.40159		1.38379	0.008669
																	1.38482	-0.01136		1.3852	-0.40193		1.38479	0.008094
																	1.38582	-0.01097		1.3862	-0.40319		1.38579	0.007716
																	1.38682	-0.01077		1.3872	-0.40307		1.38679	0.007444
																	1.38782	-0.01076		1.3882	-0.40266		1.38779	0.006834
																	1.38882	-0.01054		1.3892	-0.40312		1.38879	0.006785
																	1.38982	-0.01023		1.3902	-0.40369		1.38979	0.00618
																	1.39082	-0.01057		1.39119	-0.40321		1.39078	0.005188
																	1.39182	-0.01074		1.39219	-0.40413		1.39178	0.004297
																	1.39281	-0.01049		1.39319	-0.40434		1.39278	0.004596
																	1.39381	-0.0101		1.39419	-0.40484		1.39378	0.005272
																	1.39481	-0.0099		1.39519	-0.40537		1.39478	0.00572
																	1.39581	-0.00923		1.39619	-0.40557		1.39578	0.00613
																	1.39681	-0.0083		1.39719	-0.40578		1.39678	0.006282
																	1.39781	-0.00787		1.39819	-0.4062		1.39777	0.006148
																	1.39881	-0.00771		1.39919	-0.40704		1.39877	0.006137
																	1.3998	-0.00812		1.40019	-0.40695		1.39977	0.006362
																	1.4008	-0.008		1.40118	-0.40811		1.40077	0.007511
																	1.4018	-0.0091		1.40218	-0.40839		1.40177	0.007349
																	1.4028	-0.00896		1.40318	-0.40859		1.40277	0.007264
																	1.4038	-0.0097		1.40418	-0.40867		1.40377	0.00773
																	1.4048	-0.0106		1.40518	-0.40849		1.40476	0.008196
																	1.4058	-0.01046		1.40618	-0.4089		1.40576	0.007902
																	1.4068	-0.00954		1.40718	-0.40985		1.40676	0.008091
																	1.40779	-0.00901		1.40818	-0.40929		1.40776	0.007733
																	1.40879	-0.00925		1.40918	-0.41028		1.40876	0.008683
																	1.40979	-0.00963		1.41017	-0.41073		1.40976	0.009428
																	1.41079	-0.0094		1.41117	-0.4103		1.41076	0.009291
																	1.41179	-0.00908		1.41217	-0.41094		1.41176	0.009303
																	1.41279	-0.00857		1.41317	-0.41153		1.41275	0.009057
																	1.41379	-0.00866		1.41417	-0.41187		1.41375	0.009005
																	1.41478	-0.00878		1.41517	-0.41158		1.41475	0.008843
																	1.41578	-0.00836		1.41617	-0.41135		1.41575	0.00816
																	1.41678	-0.00829		1.41717	-0.41126		1.41675	0.008925
																	1.41778	-0.00892		1.41817	-0.41114		1.41775	0.010097
																	1.41878	-0.00902		1.41917	-0.41022		1.41874	0.009678
																	1.41978	-0.00894		1.42016	-0.41123		1.41974	0.008858
																	1.42078	-0.00912		1.42116	-0.41169		1.42074	0.008931
																	1.42178	-0.00902		1.42216	-0.41236		1.42174	0.008503
																	1.42277	-0.00868		1.42316	-0.41252		1.42274	0.008162
																	1.42377	-0.0084		1.42416	-0.41287		1.42374	0.00796
																	1.42477	-0.00815		1.42516	-0.41384		1.42474	0.00757
																	1.42577	-0.00884		1.42616	-0.41372		1.42573	0.006922
																	1.42677	-0.00943		1.42716	-0.41454		1.42673	0.006532
																	1.42777	-0.00969		1.42816	-0.41515		1.42773	0.006684
																	1.42877	-0.01015		1.42915	-0.41541		1.42873	0.006906
																	1.42976	-0.00978		1.43015	-0.4158		1.42973	0.006523
																	1.43076	-0.01016		1.43115	-0.41669		1.43073	0.005938
																	1.43176	-0.00995		1.43215	-0.41752		1.43173	0.005476
																	1.43276	-0.00985		1.43315	-0.41789		1.43273	0.005985
																	1.43376	-0.00997		1.43415	-0.41865		1.43372	0.005975
																	1.43476	-0.01039		1.43515	-0.41849		1.43472	0.005931
																	1.43576	-0.01073		1.43615	-0.41775		1.43572	0.006301
																	1.43676	-0.01089		1.43714	-0.41872		1.43672	0.006197
																	1.43775	-0.01035		1.43814	-0.41922		1.43772	0.006282
																	1.43875	-0.01017		1.43914	-0.41944		1.43872	0.00667
																	1.43975	-0.01057		1.44014	-0.42031		1.43972	0.0068
																	1.44075	-0.01048		1.44114	-0.42038		1.44071	0.00803
																	1.44175	-0.01047		1.44214	-0.41979		1.44171	0.008834
																	1.44275	-0.01077		1.44314	-0.42023		1.44271	0.009126
																	1.44375	-0.01169		1.44414	-0.41969		1.44371	0.008932
																	1.44474	-0.01242		1.44514	-0.42001		1.44471	0.008919
																	1.44574	-0.01319		1.44613	-0.42086		1.44571	0.009562
																	1.44674	-0.01447		1.44713	-0.4214		1.44671	0.010736
																	1.44774	-0.01476		1.44813	-0.42165		1.44771	0.010836
																	1.44874	-0.01541		1.44913	-0.42235		1.4487	0.010304
																	1.44974	-0.01573		1.45013	-0.42256		1.4497	0.009881
																	1.45074	-0.01625		1.45113	-0.42244		1.4507	0.008152
																	1.45173	-0.01658		1.45213	-0.42277		1.4517	0.007689
																	1.45273	-0.01675		1.45313	-0.42245		1.4527	0.00699
																	1.45373	-0.01667		1.45413	-0.42247		1.4537	0.005833
																	1.45473	-0.01662		1.45513	-0.42257		1.4547	0.005399
																	1.45573	-0.01674		1.45612	-0.42264		1.45569	0.005577
																	1.45673	-0.0174		1.45712	-0.42332		1.45669	0.004973
																	1.45773	-0.01734		1.45812	-0.42444		1.45769	0.005526
																	1.45873	-0.01664		1.45912	-0.42457		1.45869	0.005064
																	1.45972	-0.01567		1.46012	-0.4251		1.45969	0.004668
																	1.46072	-0.01527		1.46112	-0.42581		1.46069	0.003827
																	1.46172	-0.01592		1.46212	-0.42585		1.46168	0.004154
																	1.46272	-0.01682		1.46312	-0.42578		1.46268	0.004351
																	1.46372	-0.017		1.46412	-0.42606		1.46368	0.004305
																	1.46472	-0.01819		1.46511	-0.42681		1.46468	0.004701
																	1.46572	-0.01826		1.46611	-0.4278		1.46568	0.004765
																	1.46671	-0.0175		1.46711	-0.42823		1.46668	0.004102
																	1.46771	-0.0165		1.46811	-0.42811		1.46768	0.002874
																	1.46871	-0.01617		1.46911	-0.42801		1.46868	0.002581
																	1.46971	-0.0159		1.47011	-0.42831		1.46967	0.003092
																	1.47071	-0.01559		1.47111	-0.42827		1.47067	0.002871
																	1.47171	-0.01588		1.47211	-0.42785		1.47167	0.003631
																	1.47271	-0.01602		1.47311	-0.42755		1.47267	0.00397
																	1.47371	-0.01541		1.4741	-0.42753		1.47367	0.002931
																	1.4747	-0.01517		1.4751	-0.42829		1.47467	0.00289
																	1.4757	-0.01428		1.4761	-0.42898		1.47567	0.002984
																	1.4767	-0.01464		1.4771	-0.42866		1.47666	0.003684
																	1.4777	-0.01484		1.4781	-0.4282		1.47766	0.003342
																	1.4787	-0.01417		1.4791	-0.42761		1.47866	0.003486
																	1.4797	-0.0143		1.4801	-0.42759		1.47966	0.003597
																	1.4807	-0.01356		1.4811	-0.42746		1.48066	0.003704
																	1.48169	-0.01409		1.48209	-0.42783		1.48166	0.003888
																	1.48269	-0.0143		1.48309	-0.42751		1.48266	0.003546
																	1.48369	-0.01413		1.48409	-0.42776		1.48365	0.004045
																	1.48469	-0.01428		1.48509	-0.42821		1.48465	0.004052
																	1.48569	-0.01414		1.48609	-0.42851		1.48565	0.004848
																	1.48669	-0.01392		1.48709	-0.42866		1.48665	0.005133
																	1.48769	-0.01363		1.48809	-0.42911		1.48765	0.004309
																	1.48869	-0.01384		1.48909	-0.42907		1.48865	0.004172
																	1.48968	-0.01384		1.49009	-0.42876		1.48965	0.004456
																	1.49068	-0.01365		1.49108	-0.42943		1.49064	0.002537
																	1.49168	-0.01404		1.49208	-0.43047		1.49164	0.001277
																	1.49268	-0.01428		1.49308	-0.43165		1.49264	0.001922
																	1.49368	-0.01381		1.49408	-0.43359		1.49364	0.001253
																	1.49468	-0.01359		1.49508	-0.43425		1.49464	0.001016
																	1.49568	-0.01295		1.49608	-0.43438		1.49564	0.000392
																	1.49667	-0.01241		1.49708	-0.4349		1.49664	-0.00094
																	1.49767	-0.01281		1.49808	-0.43503		1.49764	-0.00123
																	1.49867	-0.01257		1.49908	-0.43477		1.49863	-0.00056
																	1.49967	-0.0125		1.50008	-0.43476		1.49963	-0.00054
																	1.50067	-0.01238		1.50107	-0.43588		1.50063	0.000167
																	1.50167	-0.0123		1.50207	-0.4354		1.50163	0.000475
																	1.50267	-0.01294		1.50307	-0.43654		1.50263	0.001057
																	1.50367	-0.01297		1.50407	-0.4374		1.50363	0.000908
																	1.50466	-0.01302		1.50507	-0.43785		1.50463	0.001308
																	1.50566	-0.01365		1.50607	-0.43828		1.50562	0.001865
																	1.50666	-0.01417		1.50707	-0.43831		1.50662	0.002264
																	1.50766	-0.01435		1.50807	-0.43826		1.50762	0.001782
																	1.50866	-0.01416		1.50907	-0.43837		1.50862	0.000638
																	1.50966	-0.01413		1.51006	-0.43945		1.50962	0.000515
																	1.51066	-0.01474		1.51106	-0.43945		1.51062	0.001503
																	1.51165	-0.01404		1.51206	-0.43914		1.51162	0.001549
																	1.51265	-0.01355		1.51306	-0.43954		1.51262	0.001773
																	1.51365	-0.01338		1.51406	-0.44034		1.51361	0.001127
																	1.51465	-0.01252		1.51506	-0.44101		1.51461	0.000221
																	1.51565	-0.01231		1.51606	-0.44125		1.51561	-0.00052
																	1.51665	-0.01275		1.51706	-0.44115		1.51661	-0.00019
																	1.51765	-0.01271		1.51806	-0.44142		1.51761	-0.00052
																	1.51865	-0.01276		1.51906	-0.44252		1.51861	-0.00023
																	1.51964	-0.01278		1.52005	-0.44322		1.51961	-0.00031
																	1.52064	-0.01309		1.52105	-0.44316		1.5206	-0.00059
																	1.52164	-0.01268		1.52205	-0.44372		1.5216	-0.00184
																	1.52264	-0.01209		1.52305	-0.44524		1.5226	-0.00232
																	1.52364	-0.01184		1.52405	-0.44652		1.5236	-0.00139
																	1.52464	-0.01194		1.52505	-0.44691		1.5246	-0.00136
																	1.52564	-0.01227		1.52605	-0.44678		1.5256	-0.00198
																	1.52663	-0.01227		1.52705	-0.4471		1.52659	-0.00221
																	1.52763	-0.012		1.52805	-0.44772		1.52759	-0.00232
																	1.52863	-0.0125		1.52904	-0.44852		1.52859	-0.0026
																	1.52963	-0.01278		1.53004	-0.44883		1.52959	-0.00232
																	1.53063	-0.01314		1.53104	-0.44989		1.53059	-0.00243
																	1.53163	-0.01316		1.53204	-0.44956		1.53159	-0.00246
																	1.53263	-0.01387		1.53304	-0.44955		1.53259	-0.00269
																	1.53362	-0.01359		1.53404	-0.44984		1.53359	-0.00269
																	1.53462	-0.01357		1.53504	-0.44998		1.53459	-0.00296
																	1.53562	-0.01393		1.53604	-0.45019		1.53558	-0.00418
																	1.53662	-0.01476		1.53703	-0.45137		1.53658	-0.00438
																	1.53762	-0.0159		1.53803	-0.45155		1.53758	-0.0049
																	1.53862	-0.01671		1.53903	-0.45178		1.53858	-0.00555
																	1.53962	-0.01607		1.54003	-0.45189		1.53958	-0.00549
																	1.54062	-0.01657		1.54103	-0.45216		1.54058	-0.00458
																	1.54161	-0.01717		1.54203	-0.45193		1.54157	-0.00471
																	1.54261	-0.01655		1.54303	-0.45176		1.54257	-0.00595
																	1.54361	-0.01593		1.54403	-0.45113		1.54357	-0.00601
																	1.54461	-0.01555		1.54503	-0.45074		1.54457	-0.00661
																	1.54561	-0.01572		1.54602	-0.45093		1.54557	-0.00701
																	1.54661	-0.01554		1.54702	-0.45098		1.54657	-0.00669
																	1.54761	-0.01624		1.54802	-0.45148		1.54757	-0.00654
																	1.5486	-0.01667		1.54902	-0.45253		1.54856	-0.0066
																	1.5496	-0.01682		1.55002	-0.45336		1.54956	-0.00567
																	1.5506	-0.0169		1.55102	-0.4538		1.55056	-0.00482
																	1.5516	-0.01608		1.55202	-0.4539		1.55156	-0.00512
																	1.5526	-0.01572		1.55302	-0.45466		1.55256	-0.00512
																	1.5536	-0.01592		1.55402	-0.45504		1.55356	-0.00539
																	1.5546	-0.01556		1.55502	-0.45484		1.55456	-0.00578
																	1.5556	-0.01531		1.55601	-0.45545		1.55556	-0.00588
																	1.55659	-0.01506		1.55701	-0.45573		1.55655	-0.00609
																	1.55759	-0.01559		1.55801	-0.45635		1.55755	-0.00605
																	1.55859	-0.01592		1.55901	-0.45672		1.55855	-0.00528
																	1.55959	-0.01662		1.56001	-0.45728		1.55955	-0.00527
																	1.56059	-0.01611		1.56101	-0.45721		1.56055	-0.00614
																	1.56159	-0.01567		1.56201	-0.45795		1.56155	-0.00678
																	1.56258	-0.01545		1.56301	-0.45898		1.56255	-0.00676
																	1.56358	-0.01532		1.56401	-0.4594		1.56354	-0.00623
																	1.56458	-0.0149		1.565	-0.45927		1.56454	-0.00538
																	1.56558	-0.01508		1.566	-0.45934		1.56554	-0.00432
																	1.56658	-0.01451		1.567	-0.46023		1.56654	-0.00357
																	1.56758	-0.01492		1.568	-0.46141		1.56754	-0.00261
																	1.56858	-0.01486		1.569	-0.46159		1.56854	-0.00193
																	1.56958	-0.01546		1.57	-0.46141		1.56954	-0.00179
																	1.57058	-0.01584		1.571	-0.46154		1.57054	-0.00159
																	1.57157	-0.01644		1.572	-0.46126		1.57153	-0.001
																	1.57257	-0.01658		1.57299	-0.46065		1.57253	-0.00068
																	1.57357	-0.01708		1.57399	-0.46068		1.57353	-0.00032
																	1.57457	-0.0167		1.57499	-0.46083		1.57453	-1.6e-05
																	1.57557	-0.01618		1.57599	-0.4609		1.57553	0.000316
																	1.57657	-0.01641		1.57699	-0.46081		1.57653	0.000728
																	1.57757	-0.01704		1.57799	-0.46082		1.57753	0.001012
																	1.57856	-0.01745		1.57899	-0.46156		1.57852	0.000978
																	1.57956	-0.01783		1.57999	-0.46255		1.57952	0.000616
																	1.58056	-0.01838		1.58099	-0.46255		1.58052	5e-06
																	1.58156	-0.01855		1.58198	-0.4626		1.58152	0.00034
																	1.58256	-0.01791		1.58298	-0.46309		1.58252	5.8e-05
																	1.58356	-0.01754		1.58398	-0.46344		1.58352	-0.0003
																	1.58456	-0.01752		1.58498	-0.46454		1.58451	0.00052
																	1.58556	-0.0177		1.58598	-0.46502		1.58551	0.001578
																	1.58655	-0.01726		1.58698	-0.46494		1.58651	0.002271
																	1.58755	-0.01611		1.58798	-0.4653		1.58751	0.002908
																	1.58855	-0.0159		1.58898	-0.46581		1.58851	0.003578
																	1.58955	-0.0162		1.58998	-0.46645		1.58951	0.003944
																	1.59055	-0.01583		1.59098	-0.46698		1.59051	0.004295
																	1.59155	-0.01605		1.59197	-0.46736		1.59151	0.005017
																	1.59255	-0.01698		1.59297	-0.46793		1.5925	0.005261
																	1.59354	-0.01793		1.59397	-0.46881		1.5935	0.005165
																	1.59454	-0.01845		1.59497	-0.46926		1.5945	0.005238
																	1.59554	-0.01845		1.59597	-0.46935		1.5955	0.005216
																	1.59654	-0.01842		1.59697	-0.46928		1.5965	0.005001
																	1.59754	-0.01814		1.59797	-0.46909		1.5975	0.00511
																	1.59854	-0.01762		1.59897	-0.46852		1.5985	0.005224
																	1.59954	-0.01781		1.59997	-0.46796		1.59949	0.00436
																	1.60053	-0.01844		1.60096	-0.46821		1.60049	0.003527
																	1.60153	-0.01964		1.60196	-0.46924		1.60149	0.003694
																	1.60253	-0.01992		1.60296	-0.46972		1.60249	0.003443
																	1.60353	-0.02008		1.60396	-0.47015		1.60349	0.004585
																	1.60453	-0.02032		1.60496	-0.47095		1.60449	0.00524
																	1.60553	-0.02005		1.60596	-0.47136		1.60549	0.005791
																	1.60653	-0.0204		1.60696	-0.47215		1.60648	0.005443
																	1.60753	-0.02125		1.60796	-0.47237		1.60748	0.006049
																	1.60852	-0.02131		1.60896	-0.4718		1.60848	0.006017
																	1.60952	-0.02115		1.60996	-0.47182		1.60948	0.005168
																	1.61052	-0.0215		1.61095	-0.47233		1.61048	0.006189
																	1.61152	-0.02171		1.61195	-0.47286		1.61148	0.006523
																	1.61252	-0.02228		1.61295	-0.47268		1.61248	0.007051
																	1.61352	-0.02252		1.61395	-0.47248		1.61347	0.00734
																	1.61452	-0.02199		1.61495	-0.47251		1.61447	0.00779
																	1.61551	-0.02219		1.61595	-0.47276		1.61547	0.007252
																	1.61651	-0.02295		1.61695	-0.47302		1.61647	0.006103
																	1.61751	-0.02293		1.61795	-0.4728		1.61747	0.005587
																	1.61851	-0.02263		1.61895	-0.47288		1.61847	0.004697
																	1.61951	-0.02207		1.61994	-0.47362		1.61947	0.003857
																	1.62051	-0.02149		1.62094	-0.47458		1.62047	0.00359
																	1.62151	-0.02138		1.62194	-0.47561		1.62146	0.003945
																	1.62251	-0.02181		1.62294	-0.47625		1.62246	0.004373
																	1.6235	-0.02234		1.62394	-0.47659		1.62346	0.004109
																	1.6245	-0.0231		1.62494	-0.47671		1.62446	0.003235
																	1.6255	-0.02295		1.62594	-0.47689		1.62546	0.002318
																	1.6265	-0.02263		1.62694	-0.47772		1.62646	0.001708
																	1.6275	-0.02196		1.62793	-0.47832		1.62746	0.001287
																	1.6285	-0.0214		1.62893	-0.47872		1.62845	0.000796
																	1.62949	-0.02124		1.62993	-0.47867		1.62945	8.8e-05
																	1.63049	-0.02075		1.63093	-0.47877		1.63045	9.6e-05
																	1.63149	-0.02036		1.63193	-0.47932		1.63145	0.00056
																	1.63249	-0.02062		1.63293	-0.47937		1.63245	0.001371
																	1.63349	-0.02089		1.63393	-0.47915		1.63345	0.00078
																	1.63449	-0.02073		1.63493	-0.47882		1.63445	0.000752
																	1.63549	-0.02072		1.63593	-0.47873		1.63545	0.000552
																	1.63649	-0.02104		1.63692	-0.4789		1.63644	-0.00029
																	1.63749	-0.02132		1.63792	-0.47921		1.63744	-0.00088
																	1.63848	-0.02096		1.63892	-0.47919		1.63844	-0.00063
																	1.63948	-0.02078		1.63992	-0.47914		1.63944	-0.00027
																	1.64048	-0.02039		1.64092	-0.4795		1.64044	-0.00052
																	1.64148	-0.01999		1.64192	-0.48033		1.64144	-0.00086
																	1.64248	-0.01924		1.64292	-0.48098		1.64244	-0.00187
																	1.64348	-0.01779		1.64392	-0.48064		1.64343	-0.00214
																	1.64447	-0.01755		1.64492	-0.48055		1.64443	-0.00217
																	1.64547	-0.01823		1.64592	-0.48071		1.64543	-0.00192
																	1.64647	-0.01804		1.64691	-0.4804		1.64643	-0.00213
																	1.64747	-0.01781		1.64791	-0.48029		1.64743	-0.00216
																	1.64847	-0.01696		1.64891	-0.48127		1.64843	-0.00253
																	1.64947	-0.016		1.64991	-0.48231		1.64942	-0.00245
																	1.65047	-0.01514		1.65091	-0.4824		1.65042	-0.00153
																	1.65147	-0.01471		1.65191	-0.48172		1.65142	-0.00129
																	1.65246	-0.01434		1.65291	-0.48106		1.65242	-0.00162
																	1.65346	-0.01423		1.65391	-0.48076		1.65342	-0.00203
																	1.65446	-0.01382		1.65491	-0.48095		1.65442	-0.003
																	1.65546	-0.01356		1.6559	-0.48055		1.65542	-0.0038
																	1.65646	-0.01248		1.6569	-0.47984		1.65642	-0.00435
																	1.65746	-0.01177		1.6579	-0.47999		1.65741	-0.00486
																	1.65846	-0.01172		1.6589	-0.48015		1.65841	-0.00503
																	1.65945	-0.01156		1.6599	-0.48002		1.65941	-0.00462
																	1.66045	-0.01144		1.6609	-0.4798		1.66041	-0.00483
																	1.66145	-0.01127		1.6619	-0.47979		1.66141	-0.00499
																	1.66245	-0.01094		1.6629	-0.48037		1.66241	-0.00512
																	1.66345	-0.01134		1.66389	-0.48101		1.66341	-0.00569
																	1.66445	-0.01251		1.66489	-0.48107		1.6644	-0.00578
																	1.66545	-0.01291		1.66589	-0.48064		1.6654	-0.00581
																	1.66645	-0.01289		1.66689	-0.48086		1.6664	-0.00524
																	1.66744	-0.01388		1.66789	-0.48148		1.6674	-0.0044
																	1.66844	-0.0147		1.66889	-0.48194		1.6684	-0.00382
																	1.66944	-0.01583		1.66989	-0.48238		1.6694	-0.00294
																	1.67044	-0.01629		1.67089	-0.48187		1.6704	-0.00265
																	1.67144	-0.01698		1.67189	-0.48139		1.67139	-0.00272
																	1.67244	-0.01723		1.67288	-0.48141		1.67239	-0.00269
																	1.67344	-0.01679		1.67388	-0.48119		1.67339	-0.00237
																	1.67443	-0.01729		1.67488	-0.48201		1.67439	-0.00182
																	1.67543	-0.0171		1.67588	-0.48222		1.67539	-0.00081
																	1.67643	-0.01722		1.67688	-0.48265		1.67639	8.3e-05
																	1.67743	-0.01605		1.67788	-0.48281		1.67739	0.000215
																	1.67843	-0.01627		1.67888	-0.48302		1.67839	0.000232
																	1.67943	-0.01573		1.67988	-0.48391		1.67938	0.000744
																	1.68043	-0.01615		1.68088	-0.48485		1.68038	0.001361
																	1.68143	-0.0157		1.68188	-0.48502		1.68138	0.00219
																	1.68242	-0.01533		1.68287	-0.48604		1.68238	0.001942
																	1.68342	-0.01564		1.68387	-0.48594		1.68338	0.002289
																	1.68442	-0.01539		1.68487	-0.48627		1.68438	0.00304
																	1.68542	-0.01508		1.68587	-0.48714		1.68538	0.003309
																	1.68642	-0.01533		1.68687	-0.48728		1.68637	0.003738
																	1.68742	-0.01568		1.68787	-0.48716		1.68737	0.004298
																	1.68842	-0.01576		1.68887	-0.48736		1.68837	0.003812
																	1.68941	-0.0164		1.68987	-0.48793		1.68937	0.002882
																	1.69041	-0.01703		1.69087	-0.48792		1.69037	0.002337
																	1.69141	-0.01732		1.69186	-0.48801		1.69137	0.002234
																	1.69241	-0.01761		1.69286	-0.48767		1.69237	0.003061
																	1.69341	-0.01772		1.69386	-0.48814		1.69336	0.00325
																	1.69441	-0.01832		1.69486	-0.48832		1.69436	0.003222
																	1.69541	-0.01876		1.69586	-0.48887		1.69536	0.003627
																	1.6964	-0.0183		1.69686	-0.48944		1.69636	0.00441
																	1.6974	-0.01791		1.69786	-0.48939		1.69736	0.004376
																	1.6984	-0.01769		1.69886	-0.48985		1.69836	0.003754
																	1.6994	-0.01739		1.69986	-0.49002		1.69936	0.002812
																	1.7004	-0.01718		1.70085	-0.49078		1.70036	0.001739
																	1.7014	-0.01738		1.70185	-0.49118		1.70135	0.000998
																	1.7024	-0.01721		1.70285	-0.49186		1.70235	0.001244
																	1.7034	-0.01729		1.70385	-0.49163		1.70335	0.001718
																	1.7044	-0.0177		1.70485	-0.49174		1.70435	0.001996
																	1.70539	-0.01752		1.70585	-0.49314		1.70535	0.002166
																	1.70639	-0.01741		1.70685	-0.49366		1.70635	0.002123
																	1.70739	-0.01769		1.70785	-0.49426		1.70734	0.002379
																	1.70839	-0.01815		1.70885	-0.49483		1.70834	0.002304
																	1.70939	-0.01878		1.70985	-0.49485		1.70934	0.002548
																	1.71039	-0.0187		1.71084	-0.49523		1.71034	0.003069
																	1.71138	-0.01825		1.71184	-0.49504		1.71134	0.003373
																	1.71238	-0.01895		1.71284	-0.49506		1.71234	0.003696
																	1.71338	-0.01932		1.71384	-0.49499		1.71334	0.003511
																	1.71438	-0.01916		1.71484	-0.49608		1.71433	0.003085
																	1.71538	-0.01898		1.71584	-0.49667		1.71533	0.003338
																	1.71638	-0.01886		1.71684	-0.49592		1.71633	0.003028
																	1.71738	-0.01829		1.71784	-0.4949		1.71733	0.001856
																	1.71838	-0.0175		1.71883	-0.49474		1.71833	0.001359
																	1.71937	-0.01728		1.71983	-0.49486		1.71933	0.001253
																	1.72037	-0.01684		1.72083	-0.49577		1.72033	0.001002
																	1.72137	-0.01646		1.72183	-0.49593		1.72133	0.000898
																	1.72237	-0.01564		1.72283	-0.49596		1.72232	0.000584
																	1.72337	-0.01538		1.72383	-0.49749		1.72332	0.000605
																	1.72437	-0.01567		1.72483	-0.49772		1.72432	0.000371
																	1.72537	-0.01573		1.72583	-0.49808		1.72532	-0.0004
																	1.72636	-0.01609		1.72683	-0.49756		1.72632	-0.00119
																	1.72736	-0.01665		1.72782	-0.49754		1.72732	-0.00169
																	1.72836	-0.01695		1.72882	-0.49799		1.72832	-0.00198
																	1.72936	-0.01713		1.72982	-0.49769		1.72931	-0.00271
																	1.73036	-0.0172		1.73082	-0.49758		1.73031	-0.00365
																	1.73136	-0.01707		1.73182	-0.49784		1.73131	-0.00423
																	1.73236	-0.01726		1.73282	-0.49748		1.73231	-0.00431
																	1.73336	-0.01728		1.73382	-0.49836		1.73331	-0.00438
																	1.73435	-0.01692		1.73482	-0.49787		1.73431	-0.00469
																	1.73535	-0.01721		1.73582	-0.4979		1.73531	-0.00463
																	1.73635	-0.01687		1.73681	-0.49811		1.7363	-0.00511
																	1.73735	-0.01615		1.73781	-0.49901		1.7373	-0.00621
																	1.73835	-0.01594		1.73881	-0.4995		1.7383	-0.00653
																	1.73935	-0.01541		1.73981	-0.49995		1.7393	-0.00602
																	1.74035	-0.01561		1.74081	-0.50046		1.7403	-0.0054
																	1.74134	-0.0159		1.74181	-0.49944		1.7413	-0.00515
																	1.74234	-0.01543		1.74281	-0.49986		1.7423	-0.00525
																	1.74334	-0.01509		1.74381	-0.50018		1.7433	-0.00538
																	1.74434	-0.01484		1.74481	-0.50026		1.74429	-0.0051
																	1.74534	-0.01507		1.74581	-0.50129		1.74529	-0.00473
																	1.74634	-0.01501		1.7468	-0.50183		1.74629	-0.00491
																	1.74734	-0.01432		1.7478	-0.50227		1.74729	-0.00476
																	1.74833	-0.01445		1.7488	-0.50168		1.74829	-0.004
																	1.74933	-0.01479		1.7498	-0.5023		1.74929	-0.00325
																	1.75033	-0.01498		1.7508	-0.50189		1.75029	-0.00236
																	1.75133	-0.01453		1.7518	-0.50196		1.75128	-0.00142
																	1.75233	-0.01444		1.7528	-0.50184		1.75228	-0.0009
																	1.75333	-0.01423		1.7538	-0.50245		1.75328	-0.00082
																	1.75433	-0.01335		1.7548	-0.50186		1.75428	-0.00075
																	1.75533	-0.01295		1.75579	-0.50156		1.75528	-0.00068
																	1.75632	-0.01285		1.75679	-0.50231		1.75628	-0.00058
																	1.75732	-0.01307		1.75779	-0.50214		1.75728	-1.8e-05
																	1.75832	-0.01331		1.75879	-0.50217		1.75828	1.2e-05
																	1.75932	-0.01315		1.75979	-0.50244		1.75927	-0.00026
																	1.76032	-0.01327		1.76079	-0.50235		1.76027	-0.00058
																	1.76132	-0.01355		1.76179	-0.50311		1.76127	-0.00126
																	1.76232	-0.01347		1.76279	-0.50372		1.76227	-0.00091
																	1.76331	-0.01377		1.76378	-0.50399		1.76327	-0.00034
																	1.76431	-0.01346		1.76478	-0.50436		1.76427	-0.0002
																	1.76531	-0.01358		1.76578	-0.50508		1.76527	-0.0002
																	1.76631	-0.01397		1.76678	-0.50592		1.76626	0.000155
																	1.76731	-0.01422		1.76778	-0.50658		1.76726	0.001056
																	1.76831	-0.0144		1.76878	-0.50638		1.76826	0.00055
																	1.76931	-0.01414		1.76978	-0.5063		1.76926	6.3e-05
																	1.77031	-0.01372		1.77078	-0.50699		1.77026	0.000501
																	1.7713	-0.01317		1.77178	-0.50745		1.77126	0.001072
																	1.7723	-0.01304		1.77277	-0.50726		1.77225	0.000892
																	1.7733	-0.01242		1.77377	-0.50644		1.77325	0.000256
																	1.7743	-0.01172		1.77477	-0.50616		1.77425	0.000683
																	1.7753	-0.01146		1.77577	-0.50637		1.77525	0.001596
																	1.7763	-0.01131		1.77677	-0.508		1.77625	0.001995
																	1.7773	-0.01118		1.77777	-0.5082		1.77725	0.002041
																	1.77829	-0.01131		1.77877	-0.50833		1.77825	0.002232
																	1.77929	-0.01177		1.77977	-0.50835		1.77925	0.002335
																	1.78029	-0.01189		1.78077	-0.50852		1.78024	0.002494
																	1.78129	-0.01244		1.78177	-0.50839		1.78124	0.002344
																	1.78229	-0.01311		1.78276	-0.50872		1.78224	0.00237
																	1.78329	-0.01341		1.78376	-0.50996		1.78324	0.002495
																	1.78429	-0.01404		1.78476	-0.5111		1.78424	0.003286
																	1.78529	-0.01425		1.78576	-0.51166		1.78524	0.003348
																	1.78628	-0.01464		1.78676	-0.51173		1.78624	0.003729
																	1.78728	-0.01527		1.78776	-0.51108		1.78723	0.004655
																	1.78828	-0.01535		1.78876	-0.51082		1.78823	0.004842
																	1.78928	-0.01476		1.78976	-0.51036		1.78923	0.005178
																	1.79028	-0.01415		1.79076	-0.51001		1.79023	0.005134
																	1.79128	-0.01369		1.79175	-0.51108		1.79123	0.005232
																	1.79228	-0.01379		1.79275	-0.5124		1.79223	0.005477
																	1.79327	-0.01401		1.79375	-0.51323		1.79323	0.005521
																	1.79427	-0.01403		1.79475	-0.51334		1.79422	0.004651
																	1.79527	-0.0139		1.79575	-0.51345		1.79522	0.004287
																	1.79627	-0.01429		1.79675	-0.51337		1.79622	0.00426
																	1.79727	-0.01512		1.79775	-0.51309		1.79722	0.003879
																	1.79827	-0.01582		1.79875	-0.51279		1.79822	0.003527
																	1.79927	-0.01656		1.79975	-0.51272		1.79922	0.003571
																	1.80027	-0.01712		1.80075	-0.51169		1.80022	0.00361
																	1.80126	-0.01763		1.80174	-0.51233		1.80122	0.002837
																	1.80226	-0.01777		1.80274	-0.51308		1.80221	0.001824
																	1.80326	-0.01772		1.80374	-0.51337		1.80321	0.001788
																	1.80426	-0.01758		1.80474	-0.51304		1.80421	0.00124
																	1.80526	-0.01782		1.80574	-0.51368		1.80521	0.000849
																	1.80626	-0.01813		1.80674	-0.51425		1.80621	0.001122
																	1.80726	-0.01762		1.80774	-0.5128		1.80721	0.001143
																	1.80825	-0.01668		1.80874	-0.51378		1.80821	0.00131
																	1.80925	-0.01637		1.80974	-0.51429		1.8092	0.000754
																	1.81025	-0.01658		1.81073	-0.51439		1.8102	5.5e-05
																	1.81125	-0.0169		1.81173	-0.51526		1.8112	-0.00049
																	1.81225	-0.01622		1.81273	-0.51516		1.8122	-0.00111
																	1.81325	-0.01619		1.81373	-0.51502		1.8132	-0.00109
																	1.81425	-0.01673		1.81473	-0.51614		1.8142	-0.00137
																	1.81524	-0.01641		1.81573	-0.51656		1.8152	-0.00149
																	1.81624	-0.0164		1.81673	-0.51655		1.81619	-0.00075
																	1.81724	-0.01638		1.81773	-0.5168		1.81719	-0.00124
																	1.81824	-0.0167		1.81872	-0.51731		1.81819	-0.00113
																	1.81924	-0.01679		1.81972	-0.51742		1.81919	-0.00067
																	1.82024	-0.0174		1.82072	-0.51837		1.82019	-0.0007
																	1.82124	-0.01817		1.82172	-0.51793		1.82119	-0.00089
																	1.82224	-0.01911		1.82272	-0.51777		1.82219	-0.00053
																	1.82323	-0.01991		1.82372	-0.51762		1.82319	-0.00028
																	1.82423	-0.01999		1.82472	-0.51902		1.82418	-0.00113
																	1.82523	-0.01945		1.82572	-0.51891		1.82518	-0.00269
																	1.82623	-0.01959		1.82672	-0.51904		1.82618	-0.00268
																	1.82723	-0.01995		1.82771	-0.5181		1.82718	-0.00192
																	1.82823	-0.02008		1.82871	-0.51852		1.82818	-0.00194
																	1.82923	-0.01972		1.82971	-0.519		1.82918	-0.00281
																	1.83022	-0.01943		1.83071	-0.51953		1.83018	-0.00309
																	1.83122	-0.0192		1.83171	-0.51995		1.83117	-0.00279
																	1.83222	-0.01932		1.83271	-0.51993		1.83217	-0.00328
																	1.83322	-0.01913		1.83371	-0.52028		1.83317	-0.00224
																	1.83422	-0.019		1.83471	-0.51937		1.83417	-0.00443
																	1.83522	-0.01876		1.83571	-0.51863		1.83517	-0.00491
																	1.83622	-0.01807		1.83671	-0.5185		1.83617	-0.00495
																	1.83722	-0.01804		1.8377	-0.51855		1.83716	-0.00514
																	1.83821	-0.01872		1.8387	-0.5194		1.83816	-0.00495
																	1.83921	-0.0194		1.8397	-0.51915		1.83916	-0.00584
																	1.84021	-0.02001		1.8407	-0.5209		1.84016	-0.00501
																	1.84121	-0.02097		1.8417	-0.52086		1.84116	-0.00549
																	1.84221	-0.02155		1.8427	-0.52145		1.84216	-0.00543
																	1.84321	-0.02228		1.8437	-0.52187		1.84316	-0.00468
																	1.84421	-0.02264		1.8447	-0.52213		1.84416	-0.00507
																	1.8452	-0.02201		1.8457	-0.52232		1.84515	-0.00538
																	1.8462	-0.02159		1.84669	-0.52224		1.84615	-0.00555
																	1.8472	-0.02083		1.84769	-0.52318		1.84715	-0.00507
																	1.8482	-0.02058		1.84869	-0.52425		1.84815	-0.00538
																	1.8492	-0.02055		1.84969	-0.52453		1.84915	-0.00588
																	1.8502	-0.02085		1.85069	-0.52521		1.85015	-0.00596
																	1.8512	-0.02141		1.85169	-0.52431		1.85115	-0.00508
																	1.8522	-0.02177		1.85269	-0.52419		1.85214	-0.00587
																	1.85319	-0.02304		1.85369	-0.52516		1.85314	-0.00691
																	1.85419	-0.02361		1.85468	-0.52625		1.85414	-0.00684
																	1.85519	-0.02383		1.85568	-0.52599		1.85514	-0.00688
																	1.85619	-0.02397		1.85668	-0.52588		1.85614	-0.00814
																	1.85719	-0.0248		1.85768	-0.52715		1.85714	-0.0083
																	1.85819	-0.02584		1.85868	-0.52731		1.85814	-0.00789
																	1.85919	-0.02629		1.85968	-0.52838		1.85913	-0.00715
																	1.86018	-0.02626		1.86068	-0.5283		1.86013	-0.00742
																	1.86118	-0.02601		1.86168	-0.52854		1.86113	-0.00689
																	1.86218	-0.0271		1.86268	-0.52853		1.86213	-0.00749
																	1.86318	-0.02645		1.86367	-0.5292		1.86313	-0.00786
																	1.86418	-0.02606		1.86467	-0.52868		1.86413	-0.00781
																	1.86518	-0.02565		1.86567	-0.52853		1.86513	-0.00719
																	1.86618	-0.02523		1.86667	-0.52829		1.86613	-0.00713
																	1.86718	-0.02491		1.86767	-0.52806		1.86712	-0.00716
																	1.86817	-0.02438		1.86867	-0.52707		1.86812	-0.00675
																	1.86917	-0.02526		1.86967	-0.52695		1.86912	-0.00619
																	1.87017	-0.02505		1.87067	-0.52679		1.87012	-0.00678
																	1.87117	-0.02442		1.87167	-0.52684		1.87112	-0.00721
																	1.87217	-0.02423		1.87267	-0.5276		1.87212	-0.0071
																	1.87317	-0.0229		1.87366	-0.5284		1.87312	-0.00643
																	1.87417	-0.02298		1.87466	-0.52791		1.87411	-0.00558
																	1.87516	-0.0239		1.87566	-0.52876		1.87511	-0.00474
																	1.87616	-0.02276		1.87666	-0.52875		1.87611	-0.00478
																	1.87716	-0.02326		1.87766	-0.52893		1.87711	-0.00448
																	1.87816	-0.02267		1.87866	-0.52918		1.87811	-0.00371
																	1.87916	-0.0225		1.87966	-0.52948		1.87911	-0.00262
																	1.88016	-0.02249		1.88066	-0.52925		1.88011	-0.00323
																	1.88116	-0.02125		1.88166	-0.53046		1.8811	-0.00334
																	1.88216	-0.02123		1.88265	-0.53112		1.8821	-0.00365
																	1.88315	-0.02174		1.88365	-0.53097		1.8831	-0.00516
																	1.88415	-0.0216		1.88465	-0.53125		1.8841	-0.00474
																	1.88515	-0.02175		1.88565	-0.53191		1.8851	-0.00446
																	1.88615	-0.02261		1.88665	-0.53209		1.8861	-0.00509
																	1.88715	-0.02228		1.88765	-0.53324		1.8871	-0.00563
																	1.88815	-0.02248		1.88865	-0.53386		1.8881	-0.00571
																	1.88915	-0.02181		1.88965	-0.53437		1.88909	-0.00545
																	1.89014	-0.02236		1.89065	-0.53463		1.89009	-0.00559
																	1.89114	-0.02187		1.89164	-0.53446		1.89109	-0.0058
																	1.89214	-0.02185		1.89264	-0.53436		1.89209	-0.00623
																	1.89314	-0.02169		1.89364	-0.53394		1.89309	-0.00669
																	1.89414	-0.0215		1.89464	-0.53454		1.89409	-0.00602
																	1.89514	-0.02201		1.89564	-0.53428		1.89508	-0.00533
																	1.89614	-0.0233		1.89664	-0.53535		1.89608	-0.00509
																	1.89714	-0.02391		1.89764	-0.53596		1.89708	-0.00415
																	1.89813	-0.02409		1.89864	-0.53601		1.89808	-0.0042
																	1.89913	-0.02381		1.89964	-0.53667		1.89908	-0.00476
																	1.90013	-0.02336		1.90064	-0.53759		1.90008	-0.00526
																	1.90113	-0.02221		1.90163	-0.53949		1.90108	-0.00551
																	1.90213	-0.02179		1.90263	-0.53994		1.90208	-0.006
																	1.90313	-0.02081		1.90363	-0.54		1.90307	-0.00479
																	1.90413	-0.02135		1.90463	-0.53972		1.90407	-0.00399
																	1.90512	-0.02146		1.90563	-0.53976		1.90507	-0.00382
																	1.90612	-0.02082		1.90663	-0.53987		1.90607	-0.00383
																	1.90712	-0.02034		1.90763	-0.53992		1.90707	-0.00291
																	1.90812	-0.01898		1.90863	-0.53936		1.90807	-0.0035
																	1.90912	-0.01856		1.90962	-0.53857		1.90907	-0.00397
																	1.91012	-0.01871		1.91062	-0.53987		1.91006	-0.0047
																	1.91112	-0.01927		1.91162	-0.5402		1.91106	-0.00367
																	1.91212	-0.01829		1.91262	-0.54103		1.91206	-0.00377
																	1.91311	-0.01844		1.91362	-0.54122		1.91306	-0.00312
																	1.91411	-0.01894		1.91462	-0.54224		1.91406	-0.0016
																	1.91511	-0.01991		1.91562	-0.54311		1.91506	-0.00144
																	1.91611	-0.02066		1.91662	-0.544		1.91606	-0.00185
																	1.91711	-0.02141		1.91762	-0.54462		1.91705	-0.00261
																	1.91811	-0.02119		1.91861	-0.54547		1.91805	-0.00251
																	1.91911	-0.02033		1.91961	-0.54585		1.91905	-0.0021
																	1.9201	-0.02084		1.92061	-0.54665		1.92005	-0.00385
																	1.9211	-0.02154		1.92161	-0.54698		1.92105	-0.00402
																	1.9221	-0.02169		1.92261	-0.54644		1.92205	-0.00393
																	1.9231	-0.02241		1.92361	-0.54633		1.92305	-0.00456
																	1.9241	-0.02183		1.92461	-0.5463		1.92405	-0.00544
																	1.9251	-0.02196		1.92561	-0.54653		1.92504	-0.00606
																	1.9261	-0.0223		1.92661	-0.54693		1.92604	-0.00686
																	1.9271	-0.02196		1.92761	-0.54761		1.92704	-0.00675
																	1.92809	-0.02184		1.9286	-0.54757		1.92804	-0.00738
																	1.92909	-0.02209		1.9296	-0.54756		1.92904	-0.00831
																	1.93009	-0.02252		1.9306	-0.54829		1.93004	-0.00801
																	1.93109	-0.02326		1.9316	-0.54727		1.93104	-0.00829
																	1.93209	-0.02356		1.9326	-0.54763		1.93203	-0.00764
																	1.93309	-0.0231		1.9336	-0.54815		1.93303	-0.00752
																	1.93409	-0.02325		1.9346	-0.54888		1.93403	-0.0072
																	1.93508	-0.02254		1.9356	-0.54948		1.93503	-0.0064
																	1.93608	-0.02162		1.9366	-0.55015		1.93603	-0.00541
																	1.93708	-0.02159		1.93759	-0.55053		1.93703	-0.00484
																	1.93808	-0.02163		1.93859	-0.55113		1.93803	-0.0047
																	1.93908	-0.02108		1.93959	-0.55071		1.93902	-0.00477
																	1.94008	-0.02054		1.94059	-0.55012		1.94002	-0.0049
																	1.94108	-0.02008		1.94159	-0.55028		1.94102	-0.00459
																	1.94207	-0.01946		1.94259	-0.54974		1.94202	-0.00389
																	1.94307	-0.01973		1.94359	-0.54839		1.94302	-0.00332
																	1.94407	-0.02032		1.94459	-0.54808		1.94402	-0.00319
																	1.94507	-0.02072		1.94558	-0.54811		1.94502	-0.00388
																	1.94607	-0.02033		1.94658	-0.54755		1.94602	-0.00411
																	1.94707	-0.02053		1.94758	-0.54739		1.94701	-0.00503
																	1.94807	-0.01928		1.94858	-0.54743		1.94801	-0.00466
																	1.94907	-0.01921		1.94958	-0.54762		1.94901	-0.00356
																	1.95006	-0.01915		1.95058	-0.54781		1.95001	-0.00325
																	1.95106	-0.01946		1.95158	-0.54732		1.95101	-0.00306
																	1.95206	-0.01984		1.95258	-0.54688		1.95201	-0.00319
																	1.95306	-0.02079		1.95358	-0.54716		1.95301	-0.00337
																	1.95406	-0.02063		1.95457	-0.54772		1.954	-0.00402
																	1.95506	-0.02038		1.95557	-0.54848		1.955	-0.0037
																	1.95606	-0.02125		1.95657	-0.54877		1.956	-0.00385
																	1.95705	-0.02158		1.95757	-0.54868		1.957	-0.0036
																	1.95805	-0.02218		1.95857	-0.54927		1.958	-0.00233
																	1.95905	-0.02259		1.95957	-0.54927		1.959	-0.00175
																	1.96005	-0.02242		1.96057	-0.54856		1.95999	-0.00132
																	1.96105	-0.02162		1.96157	-0.54852		1.96099	-0.00119
																	1.96205	-0.021		1.96257	-0.54815		1.96199	-0.00158
																	1.96305	-0.02115		1.96357	-0.54753		1.96299	-0.001
																	1.96405	-0.02152		1.96456	-0.54728		1.96399	-0.00083
																	1.96504	-0.02172		1.96556	-0.54728		1.96499	-0.00116
																	1.96604	-0.02133		1.96656	-0.54756		1.96599	-0.00107
																	1.96704	-0.02085		1.96756	-0.54808		1.96698	-0.00055
																	1.96804	-0.01986		1.96856	-0.54887		1.96798	-0.00051
																	1.96904	-0.0195		1.96956	-0.54883		1.96898	-0.00076
																	1.97004	-0.02026		1.97056	-0.54902		1.96998	0.000188
																	1.97104	-0.02018		1.97156	-0.5493		1.97098	-0.00036
																	1.97203	-0.02005		1.97256	-0.5501		1.97198	-0.0004
																	1.97303	-0.01983		1.97355	-0.55078		1.97298	0.000255
																	1.97403	-0.0196		1.97455	-0.55023		1.97398	4.5e-05
																	1.97503	-0.02013		1.97555	-0.55012		1.97497	3e-05
																	1.97603	-0.01958		1.97655	-0.55038		1.97597	0.000657
																	1.97703	-0.02064		1.97755	-0.55003		1.97697	0.001256
																	1.97803	-0.02046		1.97855	-0.55009		1.97797	0.001853
																	1.97903	-0.02086		1.97955	-0.54984		1.97897	0.002603
																	1.98002	-0.02068		1.98055	-0.54984		1.97997	0.001568
																	1.98102	-0.02129		1.98154	-0.55008		1.98097	0.002559
																	1.98202	-0.02169		1.98254	-0.55011		1.98196	0.001757
																	1.98302	-0.02125		1.98354	-0.54988		1.98296	0.001208
																	1.98402	-0.0211		1.98454	-0.55042		1.98396	0.002064
																	1.98502	-0.02118		1.98554	-0.55021		1.98496	0.001438
																	1.98602	-0.02216		1.98654	-0.54999		1.98596	0.001241
																	1.98701	-0.02265		1.98754	-0.54904		1.98696	0.001706
																	1.98801	-0.02205		1.98854	-0.54919		1.98796	0.002199
																	1.98901	-0.02169		1.98954	-0.54953		1.98896	0.002272
																	1.99001	-0.02292		1.99053	-0.54947		1.98995	0.001605
																	1.99101	-0.02248		1.99153	-0.54896		1.99095	0.000479
																	1.99201	-0.02245		1.99253	-0.54983		1.99195	-0.00012
																	1.99301	-0.02324		1.99353	-0.55065		1.99295	-0.00039
																	1.99401	-0.02255		1.99453	-0.55112		1.99395	-0.00048
																	1.995	-0.02163		1.99553	-0.55109		1.99495	-0.00042
[truncated: 18,048 more rows]
[truncated: 198 more columns]

## Sheet: Table 1, 7D, 8D
MUNANA (μM)	WT			R174A			D198A			F156A			S222A			V517A			S519A			L552A			F553A			hPIV1-HN			SeV-HN			hPIV3-LS HN			hPIV3-CI HN			LS-D556N
5000	7.20815	7.20815	7.039	11.3703	10.9099	11.0803	0.559001	0.609668	0.584798	5.77634	5.97502	6.59342	21.3391	21.3085	21.2254	3.33928	3.1875	3.1332	16.5656	15.8993	13.5785	10.44	10.0969	9.85008	11.9918	11.8155	12.0392	9.1227	9.27452	8.97667	22.807	24.0265	24.4006	9.19424	9.44546	9.65088	21.0502	20.9393	20.7352	26.6766	27.7863	25.2236
2500	7.65612	7.38763	7.80099	11.1277	11.3808	11.5955	0.717743	0.735817	0.759569	6.1771	7.47666	7.19199	22.4227	22.3715	22.6826	3.86148	3.7857	3.859	15.5921	14.718	14.4	9.70657	10.0379	8.9615	12.1274	12.5529	11.9915	8.86319	9.00515	8.63374	21.2653	21.5981	21.5696	5.30331	5.21427	5.36696	20.1724	19.608	20.3918	22.359	22.8817	22.9769
1250	7.73622	7.57193	7.70905	13.4505	10.9453	11.5849	0.832036	0.859124	0.876773	5.94467	5.9735	6.4486		21.4843	21.1399	3.62136	3.47097	3.53196	15.1577	15.6148	14.6068	7.34418	9.18265	9.092	10.1602	10.3969	11.1092	7.78388	7.88118	7.80206		16.5141	16.2008		2.41534	2.86621	14.6554	14.6617	14.3066	15.1032	14.5117	15.3607
625	7.76397	7.85441	8.03956	12.6569	12.4799	11.8294	0.901494	0.919547	0.937163	4.46098	5.07185	5.03203	18.3843	18.1255	18.7856	2.91895	2.69759	2.67559	15.5991	15.511	14.4546	7.34418	7.58663	6.29753	7.63646	7.34732	7.52051	6.46135	6.5264	6.35932	11.517	11.4374	11.4908	1.37925	1.57657	1.39285	9.04456	9.05735	8.86285	9.19868	10.1943	9.9726
312.5	7.82143	7.69494	7.98805	11.2765	10.3528	10.91	0.956963	0.974199	0.988115	2.47366	2.72059	2.87901	13.1636	13.1258	13.2664	1.58401	1.65983	1.61135	14.0883	13.3903	13.4009	6.0668	5.78126	6.32556	4.77074	4.92354	4.93793	4.86628	5.10229	4.99587	7.23148	7.20545	6.78843	0.743757	0.699791	0.728437	4.78891	4.89825	4.91797	5.51781	5.3433	5.31996
156.25	7.00996	7.09901	6.91494	8.87174	8.57644	8.67325	0.945545	0.942981	0.952489	1.07289	1.21796	1.19951	7.24051	7.49655	7.51211	0.737793	0.694305	0.640512	11.0295	10.5583	10.1698	4.26256	3.99933	4.07429	2.27096	2.59366	2.32455	3.37282	3.43253	3.37941	3.92033	4.03352	3.84974	0.370839	0.37765	0.200441	2.58663	2.42507	2.48032	2.96476	2.92123	2.82453
78.125	5.36011	5.39674	5.82084	5.6498	5.43482	5.5708	0.844847	0.855529	0.83566	0.381218	0.469868	0.447384	2.74067	2.95763	3.0491	0.264658	0.251327	0.237945	6.60718	5.54765	5.5497	2.34429	2.46128	2.53685	1.38425	1.22029	1.21361	1.95013	2.21489	2.09244	2.28245	2.27012	2.18064	0.179403	0.183598	0.123793	1.37714	1.3867	1.31772	1.4404	1.50078	1.38802
39.0625	3.0416	3.16706	3.19017	2.89564	3.01206	3.19912	0.668557	0.670271	0.58069	0.155604	0.19673	0.194925	0.661364	0.805066	0.910552				2.75398	2.26301	2.45468	1.24656	1.34729	1.38703	0.6144	0.613204	0.610127	1.11966	1.17885	1.14567	1.18038	1.15945	1.14623	0.098338	0.094353	0.097249	0.710493	0.722815	0.690385	0.801068	0.814786	0.794778
19.5312	1.38504	1.56104	1.57409	1.17848	1.05803	1.25497	0.465106	0.46111	0.391696				0.151776	0.1706	0.188877				0.837016	0.590509	0.676634	0.664378	0.644712	0.667587	0.292069	0.310197	0.323504							0.046791	0.049008	0.046254				0.392932	0.368728	0.374894
9.76562	0.590901	0.440726	0.590278	0.402655	0.422067	0.456131	0.292091	0.301679	0.237633				0.037052	0.046394	0.053304							0.310017	0.293143	0.301112										0.025251	0.023735	0.023957				0.202901	0.193237	0.180102
4.88281	0.224113	0.230138	0.231272										0.01207	0.018094	0.018644																			0.012568	0.012376	0.011296				0.093922	0.09445	0.089527
2.44141																																		0.006546	0.0063	0.00592				0.04421	0.044747	0.042768
The data provide aboved was plot in Prism. and analysis using Michaelis-Menten model to calculate the Km and Vmax, and KCat
	NDV HN
	WT	R174A	D198A	F156A	S222A	V517A	S519A	L552A	F553A	hPIV1-HN	SeV-HN	h3-CI-HN	h3-LS-HN	h3-LS-D556N-HN
Protein concentration (ug/ul)	0.002	0.002	0.002	0.002	0.002	0.002	0.002	0.002	0.002	0.002	0.002	0.00566873	0.0695398	0.00566873
KDa(kg/mol)	69.85	69.83	69.8	69.77	69.83	69.82	69.83	69.8	69.77	68.95	68.47	69.46	69.5	69.5
Protein concentration (uM)	0.0286328	0.028641	0.0286533	0.0286656	0.028641	0.0286451	0.028641	0.0286533	0.0286656	0.0290065	0.0292099	0.0816114	1.00057	0.0815645
Vmax (uM/min)	8.161	12.61	0.8625	7.756	24.9	4.163	16.62	10.48	14.35	9.719	28.64	27.42	48.45	36.2715
SD	0.203403	0.350219	0.034341	0.421649	0.710635	0.242679	0.506009	0.19565	0.378498	0.0498001	0.347623	0.904763	4.33272	0.730682
Km(uM)	50.88	90.35	14.03	511.6	320.7	437.1	118.1	255.4	585.1	297	929.1	1205	20656	1690.11
SD	6.20533	11.3879	3.58986	91.2725	32.6559	87.7621	15.7908	18.0976	48.8887	5.61008	32.1272	103.605	2212.1	79.9719
Km(M)	5.088e-05	9.035e-05	1.403e-05	0.0005116	0.0003207	0.0004371	0.0001181	0.0002554	0.0005851	0.000297	0.0009291	0.001205	0.020656	0.00169011
SD	6.20533e-06	1.13879e-05	3.58986e-06	9.12725e-05	3.26559e-05	8.77621e-05	1.57908e-05	1.80976e-05	4.88887e-05	5.61008e-06	3.21272e-05	0.000103605	0.0022121	7.99719e-05
Kcat(min-1)	285.023	440.278	30.1013	270.568	869.383	145.33	580.287	365.752	500.6	335.063	980.49	335.982	48.4223	444.698
SD	7.09958	12.2241	1.19864	14.7172	25.9926	8.47049	17.6617	6.82897	13.2111	1.8	12	11.086	4.33	0.73
Kcat(s-1)	4.75038	7.33797	0.501687	4.50947	14.4897	2.42217	9.67146	6.09587	8.34333	5.58438	16.3415	5.59971	0.807038	7.41163
SD	0.118326	0.203734	0.0199773	0.245287	0.43321	0.141175	0.294362	0.113816	0.220185	0.03	0.2	0.184767	0.0721667	0.0121667
Kcat/Km(s-1M-1)	93364.4	81217.1	35758.2	8814.44	45181.6	5541.46	81892.1	23867.9	14259.7	18802.6	17588.5	4647.06	39.0704	4385.3
SD	9061.13	7981.82	7725.55	1093.1	3249.87	789.649	8457.06	1245.64	815.161	254.156	392.928	246.216	0.690403	200.303

## Sheet: Sup
Fig.S1 Panel B and D (nm)																		Fig. S2 Comparison of catalytic site inhibitors BCX2798 and Zanamivir inhibition in the BLI assay (nm)										Fig. S3 A Optimization of HN-NP coupling ratio for BLI analysis (nm)								Figure S5. HN-NPs bind α2-3Sialoglycan-, but not α2-6Sialoglycan-coated sensors.
Fig.S1 B: 0.45μg HN coupled to 1.44 x 109 gold nanoparticles were used in the BLI assay using 3’S(LN)3 receptor in the presence or absence of BCX2798 (nm)												Fig. S1 D 0.45μg HNs coupled to 2.63 x 10^10 dextran iron oxide composite particles (manufacture’s specification) were used in the BLI assay using 3’S(LN)3 receptor in the presence or absence of BCX2798 (nm)						Time (min)	Virus+BCX 0.5mM	Virus+Zana 0.5mM	Virus+Zana 10mM		Time (min)	HN-NPs+BCX 0.5mM	HN-NPs+Zana 0.5mM	HN-NPs+Zana 10mM		Time (min)	4ug	3ug	2ug	1ug	0.5ug	0ug		B (nm)						C (nm)						D (nm)
Time(min)	100 nm	80 nm	60 nm	40 nm	30 nm	100 nm+BCX2798	80 nm+BCX2798	60 nm+BCX2798	40 nm+BCX2798	30 nm+BCX2798		Time(min)	130nm	250 nm	130nm+BCX2798	250 nm +BCX2798		0	0	0	0		0	0	0	0		0	0	0	0	0	0	0			3'SLN3		6'SLN3				3'SLN3		6'SLN3				3'SLN3
0	0	0	0	0	0	0	0	0	0	0		0	0	0	0	0		0.0035	0.008195	0.004628	-0.00676		0.0035	-0.03345	-0.03411	-0.01724		0.066333	-0.4563	-0.43171	-0.59421	-0.3498	-0.01062	-0.00065		Time (min)	HNNDV-Ni NTA	HNNDV-Ni NTA+BCX2798	Ni NTA	HNNDV-Ni NTA		Time (min)	HNhPIV1-Ni NTA	HNSeV-Ni NTA	HNhPIV1-Ni NTA	HNSeV-Ni NTA		Time (min)	HNhPIV3-CI-Ni NTA
0.066833	-0.37951	-0.02721	-0.00981	0.010513	-0.01918	-0.38235	-0.00734	-0.01978	-0.01449	-0.00865		0.0665	-0.23565	-0.00128	-0.52692	0.00691		0.0065	0.001236	0.003247	-0.01039		0.0065	-0.06237	-0.05923	-0.03892		0.133333	-0.99528	-0.96055	-1.10734	-0.72013	-0.01178	-0.00596		0	0	0	0	0		0	0	0	0	0		0	0
0.1335	-0.858	-0.03395	-0.02092	0.004468	-0.00741	-0.94047	-0.04417	-0.03515	-0.00822	-0.00872		0.133333	-0.82398	-0.03045	-1.18557	-0.02319		0.010167	0.008197	0.003966	-0.00586		0.010167	-0.10772	-0.11765	-0.08678		0.199833	-1.60559	-1.53797	-1.55085	-1.0101	-0.01023	0.001485		0.0666667	-0.740315	-0.4726	-0.004172	0.0166856		0.0666667	-0.529298	-0.68113	0.0154804	0.0383522		0.0666667	0.002594
0.200333	-1.25027	-0.06264	-0.02104	0.001638	-0.00859	-1.48484	-0.04854	-0.05949	-0.02029	-0.00862		0.199833	-1.34907	-0.05179	-1.84433	-0.03148		0.013667	0.001964	0.005998	-0.00104		0.013667	-0.16668	-0.17454	-0.13484		0.266667	-2.22782	-2.1212	-1.98268	-1.31872	-0.01584	-0.00696		0.133333	-1.7622	-1.20542	-0.003252	0.0078215		0.133333	-1.3676	-1.71735	0.0151089	0.0552846		0.133333	0.002549
0.266833	-1.60571	-0.06861	-0.02368	0.037287	-0.00323	-2.02708	-0.07105	-0.06307	-0.01482	-0.00165		0.266667	-1.90702	-0.06977	-2.49975	-0.05481		0.016667	0.000211	0.007235	0.001793		0.016667	-0.21543	-0.23547	-0.19606		0.333333	-2.85039	-2.71391	-2.39592	-1.56782	-0.01271	-0.003		0.200167	-2.71209	-1.91279	-0.004938	0.0025903		0.200167	-2.15372	-2.73156	0.0180374	0.0644241		0.200167	0.001936
0.333333	-1.88973	-0.08191	-0.0371	0.000932	0.006086	-2.54361	-0.1016	-0.08697	-4.3e-05	-0.00123		0.333167	-2.4693	-0.09331	-3.12662	-0.07246		0.020167	0.003202	0.010069	0.00796		0.020167	-0.27054	-0.30284	-0.26524		0.399833	-3.48141	-3.30866	-2.78726	-1.80687	-0.0115	0.001082		0.266667	-3.5636	-2.61638	-0.002591	0.0022106		0.266667	-2.8918	-3.7113	0.0129598	0.078692		0.266667	0.004726
0.400167	-2.12344	-0.106	-0.03137	0.023825	0.007361	-3.06866	-0.10355	-0.09737	-0.00359	0.000311		0.4	-2.99817	-0.11015	-3.77185	-0.09831		0.0235	0.000952	0.003756	-0.00469		0.0235	-0.33422	-0.37708	-0.3243		0.466667	-4.08352	-3.87652	-3.14201	-2.00453	-0.01458	-0.00655		0.333167	-4.34845	-3.32705	-0.002305	0.0004354		0.333167	-3.58112	-4.69097	0.0169971	0.0881269		0.333167	0.004667
0.466833	-2.29937	-0.10637	-0.04329	0.023866	0.014293	-3.57758	-0.13283	-0.10681	0.00467	0.009408		0.466667	-3.51786	-0.12912	-4.39348	-0.11363		0.026667	0.000823	0.006168	-0.00073		0.026667	-0.39731	-0.44359	-0.39061		0.533167	-4.6525	-4.42088	-3.46673	-2.17839	-0.01214	0.003986		0.4	-5.01495	-4.01035	-0.002165	-0.002162		0.4	-4.2051	-5.61956	0.0149752	0.0888586		0.4	0.002754
0.533667	-2.40927	-0.14055	-0.04732	0.007085	0.013583	-4.06702	-0.14073	-0.12491	0.002684	0.008456		0.5335	-3.95182	-0.14565	-5.0155	-0.13557		0.030167	0.007516	0.009794	0.00183		0.030167	-0.46146	-0.52658	-0.46872		0.599833	-5.15862	-4.90505	-3.73821	-2.33072	-0.01734	-0.00454		0.466667	-5.56884	-4.70715	-0.005181	-0.00241		0.466667	-4.78967	-6.54076	0.0176545	0.0924899		0.466667	0.007171
0.600167	-2.46486	-0.14318	-0.04812	0.037605	0.015173	-4.55553	-0.15707	-0.13225	0.00511	0.019448		0.6	-4.39363	-0.1571	-5.64574	-0.14493		0.033333	0.004394	0.013281	-0.00108		0.033333	-0.52206	-0.59677	-0.5361		0.666667	-5.59105	-5.32762	-3.96131	-2.44899	-0.00807	0.000864		0.5335	-5.96921	-5.3995	-0.004766	-0.007148		0.5335	-5.30327	-7.42315	0.0163463	0.101289		0.5335	0.002484
0.667	-2.50421	-0.16319	-0.05775	0.004238	0.020544	-5.04055	-0.18108	-0.15841	0.005996	0.013836		0.666833	-4.69203	-0.18071	-6.26173	-0.18007		0.036667	0.001782	0.007172	-0.00386		0.036667	-0.58906	-0.668	-0.61869		0.733167	-5.89847	-5.63977	-4.12991	-2.5572	-0.0084	-0.00291		0.6	-6.25707	-6.07164	-0.007956	-0.006994		0.6	-5.74537	-8.29209	0.0184164	0.103181		0.6	0.001996
0.7335	-2.48666	-0.18881	-0.05516	0.038374	0.01993	-5.51041	-0.1971	-0.16846	-0.006	0.018504		0.733333	-4.97193	-0.19145	-6.87758	-0.19055		0.040167	0.0031	0.00975	0.004535		0.040167	-0.66329	-0.75274	-0.7012		0.8	-6.06084	-5.83696	-4.22759	-2.61294	-0.00897	-0.00781		0.666833	-6.37667	-6.76524	-0.006527	-0.004614		0.666833	-6.12116	-9.13706	0.0147934	0.108036		0.666833	0.002563
0.800167	-2.44403	-0.182	-0.06094	0.024186	0.023382	-5.97109	-0.22054	-0.17587	0.008356	0.028049		0.8	-5.1575	-0.20848	-7.49995	-0.2099		0.0435	0.001442	0.007908	-0.00141		0.0435	-0.72216	-0.8219	-0.77179		0.8665	-6.06947	-5.90974	-4.2649	-2.66565	-0.01393	-0.00358		0.733333	-6.36174	-7.44546	-0.005182	-0.006806		0.733333	-6.43977	-9.92171	0.0142799	0.109887		0.733333	-0.00099
0.866833	-2.37768	-0.21181	-0.065	0.033103	0.028445	-6.42289	-0.23259	-0.20604	0.005662	0.02308		0.866667	-5.20818	-0.21223	-8.0837	-0.23367		0.046833	0.001523	0.01182	-0.00019		0.046833	-0.79338	-0.90508	-0.85275		0.933333	-5.92122	-5.81496	-4.23136	-2.67901	-0.0115	-0.00815		0.8	-6.24526	-8.12091	-0.006427	-0.008064		0.8	-6.66889	-10.6993	0.0163921	0.114987		0.8	0.00087
0.9335	-2.28913	-0.21057	-0.07075	0.057383	0.035753	-6.85788	-0.25378	-0.20241	0.006778	0.030607		0.933333	-5.2383	-0.23316	-8.69609	-0.25594		0.050167	0.004093	0.010526	0.006408		0.050167	-0.86091	-0.97703	-0.92963		1	-5.62127	-5.60514	-4.14646	-2.68537	-0.01158	-0.00275		0.866833	-6.01472	-8.79691	-0.005459	-0.008965		0.866833	-6.84612	-11.41	0.0148066	0.112093		0.866833	0.003253
1.00033	-2.21911	-0.24548	-0.07638	0.025354	0.036398	-7.29962	-0.27911	-0.23668	0.019118	0.029577		1.00017	-5.13557	-0.24322	-9.29979	-0.27065		0.053333	0.002096	0.013835	0.001729		0.053333	-0.92932	-1.0559	-1.0104		1.0665	-5.20205	-5.26532	-4.00853	-2.66796	-0.01356	-0.00337		0.933333	-5.72391	-9.44735	-0.007476	-0.010958		0.933333	-6.96727	-12.1059	0.0136178	0.114908		0.933333	0.00238
1.06683	-2.13211	-0.25797	-0.08353	0.033165	0.036007	-7.72257	-0.29118	-0.23764	0.015577	0.029297		1.06667	-4.99362	-0.26083	-9.87554	-0.29539		0.056833	0.001589	0.010262	-0.00405		0.056833	-0.99315	-1.13199	-1.08839		1.13333	-4.73117	-4.86119	-3.82522	-2.63455	-0.01093	-0.00703		1.00017	-5.37632	-10.1079	-0.012382	-0.011486		1.00017	-7.01725	-12.7439	0.0079771	0.115735		1.00017	0.005775
1.13333	-2.05368	-0.26144	-0.08709	0.033602	0.0459	-8.13422	-0.31968	-0.24979	0.023384	0.039761		1.13317	-4.8091	-0.27498	-10.4651	-0.31401		0.060167	0.008051	0.011679	0.006722		0.060167	-1.0516	-1.20049	-1.16392		1.19983	-4.24235	-4.39971	-3.62203	-2.59601	-0.01451	-0.00369		1.06667	-5.01939	-10.7634	-0.006047	-0.008018		1.06667	-7.01217	-13.3446	0.0148884	0.118954		1.06667	0.002278
1.20017	-1.97732	-0.29334	-0.09409	0.020986	0.037793	-8.54755	-0.33184	-0.28022	0.013973	0.033814		1.2	-4.55597	-0.28571	-11.0388	-0.33146		0.0635	0.006453	0.013464	0.003168		0.0635	-1.1167	-1.28077	-1.23948		1.26667	-3.75432	-3.94309	-3.38521	-2.52551	-0.01648	-0.00964		1.13333	-4.66308	-11.3937	-0.003432	-0.01142		1.13333	-6.94971	-13.9045	0.0106567	0.124003		1.13333	0.00362
1.26683	-1.90221	-0.29603	-0.098	0.054708	0.046457	-8.93316	-0.35266	-0.27544	0.011136	0.04204		1.26667	-4.31402	-0.29991	-11.5948	-0.35562		0.066833	0.003376	0.006089	0.003923		0.066833	-1.1838	-1.35202	-1.31664		1.33317	-3.31832	-3.51893	-3.15298	-2.46962	-0.01335	-0.00545		1.2	-4.32094	-12.0256	-0.007441	-0.013044		1.2	-6.84851	-14.4281	0.0126721	0.119997		1.2	-0.00151
1.33367	-1.84019	-0.31673	-0.10599	0.018004	0.043446	-9.32605	-0.37105	-0.30341	0.022079	0.040194		1.3335	-4.05059	-0.30269	-12.1578	-0.37273		0.07	0.004991	0.016719	0.003404		0.07	-1.24775	-1.42666	-1.38926		1.39983	-2.93296	-3.11769	-2.91592	-2.39258	-0.01357	-0.00592		1.26667	-4.00536	-12.6558	-0.00733	-0.010097		1.26667	-6.69518	-14.8988	0.0118182	0.120252		1.26667	0.003918
1.40017	-1.77053	-0.33412	-0.10047	0.050778	0.044842	-9.71601	-0.38658	-0.30937	0.010782	0.044497		1.4	-3.78596	-0.30843	-12.707	-0.38585		0.073333	0.004459	0.016165	0.002759		0.073333	-1.31625	-1.50666	-1.47536		1.46667	-2.60895	-2.77907	-2.6781	-2.31845	-0.01724	-0.00442		1.3335	-3.71604	-13.2647	-0.006565	-0.013334		1.3335	-6.51562	-15.3332	0.0164786	0.125682		1.3335	0.00108
1.467	-1.72559	-0.34229	-0.11142	0.036186	0.04684	-10.0883	-0.41681	-0.32776	0.025069	0.050934		1.4665	-3.5546	-0.32091	-13.2425	-0.41441		0.076833	0.00719	0.016942	0.007016		0.076833	-1.38105	-1.58168	-1.55109		1.533	-2.34505	-2.49562	-2.45819	-2.2348	-0.01825	-0.00988		1.4	-3.45648	-13.8711	-0.008159	-0.012899		1.4	-6.31076	-15.7317	0.0141176	0.123202		1.4	0.002414
1.5335	-1.67591	-0.36717	-0.11253	0.037942	0.056936	-10.456	-0.43182	-0.34764	0.018725	0.043777		1.53333	-3.31981	-0.33021	-13.7944	-0.42947		0.079833	0.009167	0.018864	0.002438		0.079833	-1.43904	-1.65014	-1.61439		1.6	-2.12607	-2.23813	-2.25537	-2.14446	-0.01794	-0.00188		1.4665	-3.22547	-14.464	-0.010449	-0.007505		1.4665	-6.09046	-16.0711	0.0106677	0.124138		1.4665	0.003599
1.60017	-1.62242	-0.36669	-0.11727	0.068488	0.051609	-10.802	-0.45635	-0.35134	0.017497	0.051743		1.6	-3.11422	-0.33942	-14.3131	-0.45575		0.0835	0.006605	0.015112	0.006509		0.0835	-1.51003	-1.73313	-1.7021		1.6665	-1.95105	-2.03861	-2.07871	-2.05961	-0.01155	-0.0027		1.53333	-3.04381	-15.0344	-0.012464	-0.013354		1.53333	-5.85195	-16.3882	0.0172976	0.124249		1.53333	0.001971
1.667	-1.59293	-0.39066	-0.12708	0.038466	0.063627	-11.1681	-0.47491	-0.37878	0.028538	0.04883		1.66683	-2.92313	-0.34853	-14.8407	-0.47255		0.086833	0.007982	0.014764	0.005934		0.086833	-1.57305	-1.80797	-1.77777		1.73333	-1.79689	-1.86466	-1.9145	-1.97425	-0.01289	-0.00455		1.6	-2.87028	-15.6203	-0.009218	-0.011155		1.6	-5.59315	-16.6645	0.0186269	0.125591		1.6	0.00456
1.7335	-1.54999	-0.40303	-0.12551	0.058686	0.063819	-11.5017	-0.49098	-0.38637	0.024027	0.05705		1.73333	-2.76966	-0.35376	-15.3578	-0.48707		0.09	0.009226	0.011991	0.011952		0.09	-1.63631	-1.87886	-1.85102		1.8	-1.67924	-1.72373	-1.76286	-1.89031	-0.01525	-0.00475		1.66683	-2.72551	-16.1823	-0.006333	-0.010147		1.66683	-5.3343	-16.9086	0.0165516	0.123416		1.66683	-0.00126
1.80033	-1.50668	-0.41485	-0.13529	0.043558	0.066365	-11.8523	-0.51142	-0.39684	0.032782	0.054982		1.80017	-2.60919	-0.37264	-15.8552	-0.5133		0.093333	0.012789	0.015749	0.010162		0.093333	-1.71114	-1.95605	-1.93752		1.8665	-1.58521	-1.60874	-1.62978	-1.81283	-0.01758	-0.00553		1.73333	-2.61088	-16.7223	-0.004816	-0.010367		1.73333	-5.06454	-17.114	0.0127217	0.122206		1.73333	0.001415
1.86683	-1.47937	-0.43312	-0.13575	0.034997	0.060138	-12.1823	-0.5291	-0.42485	0.022332	0.055176		1.86667	-2.50063	-0.36223	-16.3389	-0.52707		0.096833	0.008055	0.016207	0.010137		0.096833	-1.77526	-2.03711	-2.00962		1.93333	-1.49387	-1.50819	-1.5119	-1.73441	-0.01643	-0.00686		1.79983	-2.49728	-17.269	-0.006532	-0.009351		1.79983	-4.81057	-17.2894	0.0162496	0.121793		1.79983	0.003211
1.9335	-1.45597	-0.4347	-0.13923	0.070499	0.063564	-12.503	-0.55372	-0.42003	0.025408	0.066455		1.93333	-2.40261	-0.38107	-16.8335	-0.557		0.099833	0.013101	0.016358	0.010358		0.099833	-1.8346	-2.09618	-2.07699		1.99983	-1.4249	-1.43276	-1.40641	-1.6573	-0.01468	-0.0042		1.86667	-2.4062	-17.7838	-0.012171	-0.009908		1.86667	-4.55586	-17.433	0.0131308	0.11932		1.86667	-0.00079
2.00017	-1.43458	-0.46572	-0.15051	0.039299	0.067951	-12.8277	-0.57546	-0.45201	0.026716	0.062197		2	-2.29134	-0.37587	-17.294	-0.56674		0.1035	0.014786	0.015871	0.010526		0.1035	-1.89792	-2.1779	-2.15974		2.0665	-1.36413	-1.36086	-1.3186	-1.58855	-0.01243	-0.00826		1.93333	-2.31989	-18.2944	-0.008463	-0.008147		1.93333	-4.29962	-17.5295	0.0099171	0.125228		1.93333	0.001527
2.06683	-1.4115	-0.47096	-0.14768	0.061227	0.070905	-13.1286	-0.58458	-0.45751	0.02022	0.058757		2.06667	-2.2262	-0.3803	-17.7705	-0.58284		0.107	0.014994	0.010525	0.015803		0.107	-1.97024	-2.25124	-2.2351		2.13333	-1.31543	-1.30036	-1.2375	-1.51632	-0.01548	-0.00692		2.00017	-2.25386	-18.8012	-0.00698	-0.013699		2.00017	-4.0634	-17.6087	0.0130179	0.12559		2.00017	0.000107
2.13367	-1.39033	-0.48044	-0.15922	0.053877	0.070996	-13.4268	-0.61119	-0.46792	0.034016	0.065805		2.1335	-2.13197	-0.39206	-18.2281	-0.60705		0.11	0.010769	0.013479	0.014648		0.11	-2.02608	-2.31587	-2.30346		2.19983	-1.26893	-1.24428	-1.16158	-1.44829	-0.01731	-0.00538		2.06667	-2.2006	-19.2683	-0.010871	-0.007378		2.06667	-3.8318	-17.6504	0.0155574	0.123455		2.06667	0.005367
2.20017	-1.37067	-0.50558	-0.15707	0.056239	0.077782	-13.7132	-0.62567	-0.49271	0.030586	0.067126		2.2	-2.07478	-0.39	-18.6663	-0.62185		0.1135	0.009263	0.015243	0.012417		0.1135	-2.09922	-2.40215	-2.38584		2.26667	-1.22883	-1.19891	-1.10097	-1.39142	-0.01609	-0.0131		2.1335	-2.14346	-19.7418	-0.00449	-0.011225		2.1335	-3.61172	-17.667	0.0116247	0.121002		2.1335	-0.00323
2.26667	-1.35463	-0.50779	-0.15691	0.082574	0.080684	-14.0021	-0.64944	-0.49234	0.034151	0.069878		2.2665	-2.03472	-0.39257	-19.0965	-0.64992		0.116833	0.0179	0.016249	0.015248		0.116833	-2.15831	-2.46166	-2.45267		2.33317	-1.1941	-1.16124	-1.04371	-1.33727	-0.01614	-0.00757		2.2	-2.10079	-20.2074	-0.014856	-0.01535		2.2	-3.39633	-17.6439	0.0143794	0.120909		2.2	-0.00156
2.3335	-1.34632	-0.5357	-0.17473	0.051084	0.088415	-14.2865	-0.66672	-0.52066	0.035553	0.071444		2.33333	-1.955	-0.39872	-19.5222	-0.66683		0.12	0.012907	0.011044	0.011292		0.12	-2.21952	-2.53593	-2.5322		2.4	-1.15493	-1.12221	-0.98695	-1.27207	-0.01599	-0.00328		2.26667	-2.05332	-20.6586	-0.008113	-0.013471		2.26667	-3.20519	-17.604	0.0130478	0.121982		2.26667	-0.00235
2.40017	-1.33716	-0.54863	-0.17568	0.067931	0.088476	-14.5593	-0.68667	-0.52788	0.03718	0.074839		2.4	-1.93032	-0.4008	-19.9378	-0.6765		0.1235	0.015884	0.011771	0.014155		0.1235	-2.28421	-2.61117	-2.60864		2.4665	-1.13248	-1.09233	-0.94036	-1.21846	-0.01362	-0.00862		2.33333	-2.01621	-21.0914	-0.015097	-0.013503		2.33333	-3.02204	-17.5313	0.011513	0.124182		2.33333	-0.00174
2.467	-1.31835	-0.56413	-0.17753	0.058087	0.088331	-14.8349	-0.70879	-0.5459	0.042299	0.078998		2.46683	-1.87868	-0.41253	-20.3438	-0.70807		0.127	0.015928	0.012137	0.01399		0.127	-2.35296	-2.69038	-2.68679		2.53333	-1.10827	-1.05953	-0.90723	-1.18085	-0.01487	-0.0095		2.4	-1.97886	-21.5154	-0.009107	-0.01406		2.4	-2.85491	-17.4648	0.0129578	0.121523		2.4	0.000323
2.5335	-1.31073	-0.58166	-0.18503	0.047633	0.081321	-15.1	-0.72668	-0.5703	0.028022	0.073426		2.53333	-1.84588	-0.40707	-20.7381	-0.72504		0.129833	0.010605	0.010707	0.010579		0.129833	-2.4184	-2.76315	-2.75667		2.6	-1.08255	-1.03333	-0.86698	-1.12564	-0.01486	-0.01267		2.46683	-1.95608	-21.9297	-0.008392	-0.011149		2.46683	-2.69911	-17.3463	0.0154094	0.123047		2.46683	0.001184
2.6	-1.29561	-0.57953	-0.18194	0.081632	0.083474	-15.3544	-0.74729	-0.55404	0.029721	0.085163		2.60017	-1.81626	-0.4123	-21.1232	-0.74187		0.133167	0.012878	0.004449	0.018005		0.133167	-2.48651	-2.83814	-2.84977		2.6665	-1.06269	-1.01308	-0.82822	-1.08263	-0.01269	-0.00913		2.53333	-1.9288	-22.3348	-0.00696	-0.0102		2.53333	-2.5493	-17.228	0.0131083	0.120953		2.53333	-0.00156
2.66683	-1.29225	-0.60348	-0.19483	0.050547	0.090456	-15.6022	-0.77206	-0.59277	0.038002	0.075983		2.66667	-1.77871	-0.40576	-21.4949	-0.75642		0.136833	0.016288	0.016426	0.013652		0.136833	-2.54307	-2.89991	-2.91362		2.73333	-1.03987	-0.98367	-0.79997	-1.04566	-0.01557	-0.00609		2.60017	-1.90535	-22.7228	-0.011834	-0.008562		2.60017	-2.41959	-17.0739	0.0133041	0.124281		2.60017	0.00142
2.7335	-1.2807	-0.62113	-0.19377	0.081423	0.098298	-15.8475	-0.78835	-0.59717	0.041353	0.077118		2.73333	-1.75827	-0.40485	-21.8515	-0.77838		0.14	0.012616	0.014413	0.009263		0.14	-2.60587	-2.97955	-2.98205		2.79983	-1.02409	-0.97254	-0.77337	-1.0074	-0.01761	-0.01344		2.66667	-1.88252	-23.0959	-0.011283	-0.009067		2.66667	-2.29319	-16.9004	0.0155058	0.122855		2.66667	0.001882
2.80033	-1.2692	-0.63594	-0.20199	0.059848	0.094678	-16.0937	-0.8104	-0.61857	0.042244	0.086028		2.80017	-1.7264	-0.41282	-22.2097	-0.7968		0.143667	0.010976	0.014858	0.018035		0.143667	-2.67434	-3.05588	-3.0677		2.86667	-1.00578	-0.94938	-0.74925	-0.97173	-0.01492	-0.0055		2.73333	-1.8612	-23.4789	-0.012766	-0.014477		2.73333	-2.17067	-16.7126	0.013816	0.123139		2.73333	-0.00042
2.86683	-1.26892	-0.65362	-0.20624	0.062035	0.096609	-16.3136	-0.82937	-0.64016	0.033962	0.08236		2.86667	-1.70512	-0.40902	-22.566	-0.81302		0.146667	0.013448	0.01468	0.016456		0.146667	-2.74291	-3.12681	-3.14503		2.93333	-0.98694	-0.92856	-0.72343	-0.93666	-0.01632	-0.01081		2.80017	-1.84491	-23.8211	-0.013559	-0.013844		2.80017	-2.06639	-16.5209	0.0130725	0.11983		2.80017	-0.00252
2.93367	-1.25605	-0.65713	-0.20486	0.081518	0.097526	-16.5471	-0.85702	-0.63255	0.043906	0.090811		2.9335	-1.67998	-0.41711	-22.886	-0.84241		0.149833	0.016731	0.014058	0.013855		0.149833	-2.80229	-3.19936	-3.21234		2.99983	-0.96425	-0.91855	-0.70711	-0.90606	-0.01726	-0.01199		2.86667	-1.81675	-24.1691	-0.011457	-0.012193		2.86667	-1.96117	-16.3116	0.0128391	0.123058		2.86667	-1.5e-05
3.00017	-1.25334	-0.67823	-0.21678	0.05321	0.101979	-16.7764	-0.87165	-0.66677	0.044278	0.087701		3	-1.66269	-0.4164	-23.2252	-0.85641		0.1535	0.007783	0.013158	0.018864		0.1535	-2.87613	-3.27256	-3.2985		3.06667	-0.94916	-0.89806	-0.68006	-0.87807	-0.01398	-0.01074		2.9335	-1.80275	-24.5044	-0.015659	-0.011761		2.9335	-1.87118	-16.0863	0.0113685	0.123098		2.9335	-0.00134
3.06683	-1.24926	-0.68545	-0.21357	0.077352	0.090458	-16.999	-0.89168	-0.67415	0.029724	0.090363		3.06667	-1.64785	-0.41581	-23.5405	-0.87862		0.156833	0.01205	0.012234	0.015671		0.156833	-2.93726	-3.34733	-3.35872		3.13317	-0.9406	-0.88331	-0.66499	-0.85257	-0.01473	-0.01698		3	-1.79012	-24.8264	-0.010458	-0.011078		3	-1.78612	-15.8407	0.0168021	0.118211		3	-0.00579
3.1335	-1.24426	-0.69676	-0.23372	0.062329	0.098039	-17.2234	-0.9148	-0.68859	0.042832	0.091426		3.13333	-1.62096	-0.4124	-23.8639	-0.88879		0.160167	0.009728	0.012414	0.011993		0.160167	-2.99545	-3.41734	-3.43272		3.2	-0.91908	-0.86138	-0.64689	-0.83023	-0.01645	-0.00741		3.06667	-1.77413	-25.148	-0.006941	-0.012072		3.06667	-1.71147	-15.5984	0.0109405	0.122744		3.06667	-0.00175
3.20017	-1.24826	-0.72421	-0.22773	0.065981	0.106002	-17.4418	-0.9309	-0.71504	0.044746	0.089182		3.2	-1.61617	-0.4204	-24.1717	-0.91701		0.163667	0.006251	0.018532	0.015426		0.163667	-3.06779	-3.49419	-3.51892		3.2665	-0.91094	-0.85853	-0.63239	-0.80472	-0.01885	-0.01099		3.1335	-1.76099	-25.4566	-0.011859	-0.011537		3.1335	-1.63274	-15.3296	0.0165974	0.120923		3.1335	-0.00035
3.267	-1.23342	-0.72637	-0.23762	0.089616	0.107551	-17.6485	-0.95911	-0.71853	0.044172	0.100005		3.26683	-1.58016	-0.41464	-24.4655	-0.93822		0.166667	0.00243	0.017409	0.01962		0.166667	-3.13602	-3.56897	-3.59786		3.33333	-0.89375	-0.84793	-0.61603	-0.78385	-0.02026	-0.00584		3.2	-1.74382	-25.7466	-0.012261	-0.012836		3.2	-1.56948	-15.0695	0.0165045	0.123632		3.2	0.005705
3.3335	-1.23104	-0.74811	-0.23732	0.065884	0.116045	-17.8472	-0.97495	-0.74492	0.048779	0.095925		3.33333	-1.5713	-0.40765	-24.7559	-0.95665		0.170167	0.006258	0.017628	0.013407		0.170167	-3.20004	-3.64166	-3.66884		3.4	-0.88648	-0.8299	-0.60006	-0.7604	-0.01457	-0.01075		3.26683	-1.73397	-26.038	-0.015079	-0.010678		3.26683	-1.51206	-14.7838	0.0112191	0.123922		3.26683	0.000459
3.4	-1.2223	-0.75818	-0.23551	0.085808	0.110075	-18.0439	-0.99153	-0.75022	0.039357	0.096943		3.40017	-1.56798	-0.41097	-25.0377	-0.97972		0.1735	0.006958	0.018392	0.013618		0.1735	-3.26229	-3.70515	-3.73712		3.4665	-0.87677	-0.81898	-0.58395	-0.73722	-0.01837	-0.01654		3.33333	-1.72076	-26.3171	-0.010299	-0.012266		3.33333	-1.45201	-14.5063	0.0140433	0.119758		3.33333	-0.00054
3.46683	-1.22368	-0.76891	-0.24868	0.06675	0.113201	-18.2361	-1.01641	-0.76671	0.048945	0.10363		3.46667	-1.54273	-0.39956	-25.3162	-0.99827		0.176833	0.009132	0.021067	0.014138		0.176833	-3.32577	-3.78504	-3.81448		3.533	-0.85835	-0.80593	-0.57381	-0.72293	-0.01239	-0.00909		3.4	-1.70725	-26.5878	-0.010991	-0.011921		3.4	-1.40085	-14.2185	0.0117615	0.124026		3.4	-0.00449
3.5335	-1.21834	-0.78887	-0.25692	0.067455	0.113849	-18.4263	-1.02938	-0.78555	0.045958	0.100995		3.53333	-1.54356	-0.40122	-25.5794	-1.01321		0.180167	0.006744	0.01736	0.012923		0.180167	-3.39538	-3.8573	-3.89196		3.59983	-0.85686	-0.79918	-0.55821	-0.70346	-0.02098	-0.0136		3.46667	-1.69772	-26.862	-0.011109	-0.011429		3.46667	-1.3445	-13.9109	0.0181182	0.124003		3.46667	0.001378
3.60033	-1.21476	-0.7824	-0.24934	0.089029	0.116242	-18.6097	-1.05955	-0.77944	0.04495	0.113931		3.60017	-1.52328	-0.40024	-25.8381	-1.03669		0.183333	0.002829	0.024913	0.01383		0.183333	-3.45629	-3.92991	-3.96376		3.66667	-0.83915	-0.78634	-0.5483	-0.68359	-0.01698	-0.01132		3.53333	-1.68953	-27.1137	-0.014464	-0.010746		3.53333	-1.31138	-13.6271	0.0093322	0.116253		3.53333	0.001882
3.66683	-1.21846	-0.80966	-0.26574	0.058181	0.113865	-18.8026	-1.08141	-0.81778	0.04955	0.105352		3.66667	-1.51171	-0.39257	-26.0878	-1.04819		0.186667	0.004543	0.020691	0.018784		0.186667	-3.52566	-4.01449	-4.051		3.73333	-0.83141	-0.77395	-0.53614	-0.66923	-0.01901	-0.01468		3.60017	-1.67905	-27.3515	-0.006594	-0.01374		3.60017	-1.26603	-13.337	0.0145073	0.119161		3.60017	-0.00364
3.73333	-1.21327	-0.81863	-0.26379	0.090789	0.12118	-18.97	-1.09058	-0.83201	0.050761	0.104835		3.7335	-1.50943	-0.38624	-26.3306	-1.06431		0.190167	0.013403	0.018866	0.018812		0.190167	-3.58613	-4.07638	-4.11287		3.79983	-0.82564	-0.76966	-0.52769	-0.65618	-0.01744	-0.01522		3.66667	-1.6618	-27.5994	-0.016331	-0.012227		3.66667	-1.22406	-13.0285	0.0124616	0.123488		3.66667	-9e-05
3.80017	-1.21587	-0.8304	-0.27704	0.073727	0.118372	-19.1269	-1.12207	-0.84063	0.053459	0.105835		3.79983	-1.49275	-0.39628	-26.563	-1.09532		0.193167	0.008682	0.017016	0.011799		0.193167	-3.65656	-4.1489	-4.19149		3.86667	-0.81322	-0.75539	-0.52216	-0.6491	-0.01726	-0.00704		3.73317	-1.65071	-27.8298	-0.01245	-0.008718		3.73317	-1.19158	-12.7325	0.0144956	0.117182		3.73317	0.00186
3.86683	-1.21377	-0.85777	-0.2729	0.072638	0.125137	-1.10397	-1.13883	-0.86351	0.052183	0.108862		3.86667	-1.48371	-0.38196	-26.7984	-1.10495		0.196833	0.007613	0.020526	0.012331		0.196833	-3.71799	-4.22658	-4.26873		3.93317	-0.8128	-0.75299	-0.51068	-0.63077	-0.01998	-0.01676		3.8	-1.65026	-28.057	-0.014883	-0.011872		3.8	-1.15113	-12.421	0.0129419	0.119855		3.8	0.000225
3.93367	-1.20961	-0.84901	-0.28413	0.10423	0.131366	-1.09766	-1.15665	-0.85809	0.057376	0.11612		3.9335	-1.46919	-0.38339	-27.0265	-1.12524		0.200333	0.004518	0.020476	0.016128		0.200333	-3.78562	-4.30078	-4.34896		4	-0.79419	-0.73941	-0.49579	-0.61521	-0.01571	-0.0069		3.86667	-1.64213	-28.2712	-0.01268	-0.011858		3.86667	-1.1274	-12.1176	0.0146088	0.124504		3.86667	-0.00238
4.00017	-1.2001	-0.87726	-0.29299	0.071328	0.12661	-1.09984	-1.17777	-0.88923	0.05301	0.11835		4	-1.46013	-0.38141	-27.2496	-1.13955		0.203167	0.009099	0.022552	0.013658		0.203167	-3.8438	-4.36693	-4.42257		4.06667	-0.79395	-0.7282	-0.49581	-0.6069	-0.01761	-0.01743		3.9335	-1.63797	-28.4891	-0.012785	-0.010627		3.9335	-1.09633	-11.8231	0.0118333	0.122134		3.9335	-0.00097
4.067	-1.20079	-0.86539	-0.28645	0.10036	0.131156	-1.09578	-1.19542	-0.88235	0.048475	0.120804		4.06683	-1.45662	-0.37603	-27.4581	-1.16066		0.206833	0.00303	0.020219	0.019785		0.206833	-3.90747	-4.44426	-4.49978		4.13317	-0.7795	-0.72335	-0.48104	-0.59124	-0.01678	-0.01692		4	-1.63079	-28.6886	-0.011497	-0.012303		4	-1.07945	-11.5163	0.0133457	0.12848		4	-0.00269
4.1335	-1.20067	-0.89004	-0.29477	0.079805	0.131839	-1.09549	-1.21644	-0.91122	0.05698	0.124204		4.13333	-1.44583	-0.37273	-27.6495	-1.18577		0.210167	0.008968	0.022369	0.016571		0.210167	-3.97629	-4.513	-4.57141		4.2	-0.77213	-0.71362	-0.47441	-0.58338	-0.01373	-0.01307		4.0665	-1.62133	-28.8895	-0.013942	-0.011985		4.0665	-1.0506	-11.2264	0.0116111	0.119039		4.0665	-0.00107
4.20017	-1.20856	-0.91966	-0.30576	0.068709	0.121967	-1.10368	-1.23113	-0.93966	0.053128	0.113307		4.20017	-1.43462	-0.37115	-27.8677	-1.20568		0.213333	0.005291	0.025403	0.014294		0.213333	-4.03159	-4.5822	-4.64037		4.26667	-0.76805	-0.7136	-0.4671	-0.57565	-0.01932	-0.01375		4.13333	-1.609	-29.0701	-0.017185	-0.013677		4.13333	-1.0258	-10.9412	0.015238	0.122248		4.13333	-0.00119
4.26683	-1.21068	-0.91238	-0.30418	0.102457	0.133276	-1.09754	-1.25637	-0.92668	0.06068	0.12291		4.26667	-1.42553	-0.36346	-28.0534	-1.21618		0.216833	0.000178	0.026437	0.017974		0.216833	-4.10569	-4.66767	-4.72779		4.33333	-0.75679	-0.70296	-0.45879	-0.56341	-0.01825	-0.01176		4.2	-1.60102	-29.2668	-0.016916	-0.010682		4.2	-1.00154	-10.6635	0.0119526	0.123182		4.2	-0.00393
4.3335	-1.20234	-0.94444	-0.3121	0.070026	0.135144	-1.09921	-1.27741	-0.96643	0.066331	0.119823		4.33333	-1.42255	-0.35582	-28.2333	-1.23459		0.22	0.00552	0.029708	0.021526		0.22	-4.16953	-4.73615	-4.80208		4.39983	-0.75357	-0.6951	-0.45255	-0.55592	-0.02008	-0.01872		4.26683	-1.59109	-29.4636	-0.015489	-0.011093		4.26683	-0.979734	-10.3687	0.0135684	0.127478		4.26683	0.001754
4.40033	-1.20316	-0.9439	-0.31053	0.100754	0.13977	-1.09742	-1.29696	-0.96319	0.06534	0.128494		4.40017	-1.40529	-0.35117	-28.4249	-1.25298		0.223167	0.006894	0.028783	0.020425		0.223167	-4.23038	-4.80208	-4.87514		4.46667	-0.74189	-0.69291	-0.44497	-0.54504	-0.01761	-0.02141		4.33333	-1.58892	-29.6346	-0.013559	-0.009933		4.33333	-0.961862	-10.1044	0.0118931	0.122595		4.33333	0.001659
4.46683	-1.20075	-0.96142	-0.31975	0.088817	0.133536	-1.09672	-1.31723	-0.98695	0.058003	0.122275		4.46667	-1.40486	-0.3475	-28.6125	-1.27377		0.226833	0.002569	0.022542	0.018736		0.226833	-4.2898	-4.87595	-4.94976		4.533	-0.7381	-0.68712	-0.43948	-0.53717	-0.0149	-0.00906		4.40017	-1.5816	-29.8119	-0.016372	-0.009175		4.40017	-0.941026	-9.83041	0.0120618	0.124576		4.40017	-0.00151
4.53333	-1.20441	-0.97798	-0.32111	0.083396	0.142248	-1.0995	-1.33853	-1.0117	0.056322	0.124326		4.5335	-1.39459	-0.3439	-28.7898	-1.29084		0.230167	0.009823	0.024257	0.022496		0.230167	-4.3585	-4.94949	-5.02466		4.59983	-0.73411	-0.67462	-0.42819	-0.53038	-0.01844	-0.01789		4.46667	-1.57892	-29.9818	-0.013079	-0.010832		4.46667	-0.928542	-9.56262	0.0109199	0.122009		4.46667	-0.00182
4.60017	-1.19636	-0.9777	-0.32299	0.116743	0.143858	-1.095	-1.36013	-1.00388	0.061836	0.131634		4.6	-1.38592	-0.3378	-28.9579	-1.31438		0.233333	0.008465	0.025691	0.014059		0.233333	-4.41783	-5.01825	-5.09656		4.66633	-0.72217	-0.6749	-0.42481	-0.52248	-0.01378	-0.0134		4.53333	-1.57005	-30.1399	-0.014467	-0.010846		4.53333	-0.908943	-9.30314	0.0143358	0.119525		4.53333	-0.00332
4.66683	-1.2097	-1.00589	-0.33685	0.082122	0.148455	-1.10049	-1.37877	-1.04199	0.062092	0.127629		4.66667	-1.3932	-0.33627	-29.1269	-1.32879		0.236667	0.001427	0.026235	0.020242		0.236667	-4.48806	-5.08887	-5.17898		4.73317	-0.72258	-0.66361	-0.41453	-0.51076	-0.01648	-0.01878		4.6	-1.56454	-30.2848	-0.018099	-0.012299		4.6	-0.890346	-9.03857	0.0117968	0.122879		4.6	-0.00545
4.73367	-1.20057	-0.99478	-0.33442	0.101413	0.143247	-1.09568	-1.39782	-1.03813	0.059294	0.139359		4.7335	-1.37473	-0.33198	-29.295	-1.34758		0.24	0.004273	0.019911	0.020822		0.24	-4.56344	-5.1686	-5.25176		4.79983	-0.71717	-0.66072	-0.4084	-0.50158	-0.02102	-0.02124		4.66667	-1.55381	-30.4399	-0.020368	-0.007531		4.66667	-0.880609	-8.78859	0.0105683	0.122242		4.66667	-0.00492
4.80017	-1.19714	-1.01641	-0.34721	0.093506	0.14182	-1.09782	-1.42101	-1.06455	0.063177	0.129991		4.8	-1.3769	-0.32558	-29.4491	-1.36728		0.243167	0.008214	0.027931	0.018718		0.243167	-4.61614	-5.2354	-5.32787		4.86667	-0.7079	-0.653	-0.4045	-0.4999	-0.01792	-0.01327		4.7335	-1.55041	-30.5899	-0.012606	-0.010588		4.7335	-0.86528	-8.54633	0.0144418	0.12433		4.7335	-0.00054
4.86667	-1.20653	-1.04054	-0.34466	0.079276	0.144285	-1.09866	-1.44053	-1.08896	0.060037	0.127172		4.86683	-1.3695	-0.31391	-29.6028	-1.37706		0.2465	0.006885	0.024045	0.016602		0.2465	-4.67609	-5.30923	-5.39894		4.93317	-0.70541	-0.64409	-0.39619	-0.48949	-0.02204	-0.02037		4.8	-1.53706	-30.7286	-0.007939	-0.0108		4.8	-0.85232	-8.30008	0.0165494	0.121544		4.8	0.000902
4.9335	-1.20312	-1.02753	-0.35251	0.104317	0.144227	-1.09835	-1.46667	-1.08216	0.063136	0.13519		4.93333	-1.3548	-0.31783	-29.7588	-1.40091		0.250167	0.008911	0.025542	0.021305		0.250167	-4.74624	-5.37695	-5.47663		5	-0.6943	-0.64164	-0.39912	-0.48417	-0.01888	-0.00866		4.8665	-1.53937	-30.8683	-0.017534	-0.012036		4.8665	-0.837513	-8.07073	0.0110484	0.121424		4.8665	-0.00124
5.00017	-1.20221	-1.06794	-0.35857	0.08153	0.146918	-1.10006	-1.4864	-1.11659	0.069189	0.134073		5	-1.35374	-0.30692	-29.9063	-1.41067		0.253333	0.004794	0.025688	0.020966		0.253333	-4.80206	-5.45175	-5.54648										4.93333	-1.52919	-31.023	-0.017082	-0.011886		4.93333	-0.828724	-7.84436	0.0093591	0.123194		4.93333	0.00066
																		0.257	0.008034	0.027952	0.017492		0.257	-4.87127	-5.52611	-5.62065										5	-1.52427	-31.1527	-0.019946	-0.011274		5	-0.810651	-7.62843	0.0110808	0.121829		5	-0.00186
																		0.26	0.007224	0.026112	0.021861		0.26	-4.9395	-5.58787	-5.70434										5.06683	-1.5173	-31.2855	-0.020509	-0.009772		5.06683	-0.802507	-7.41378	0.0128995	0.121895		5.06683	-0.00329
																		0.263167	0.007578	0.028708	0.024306		0.263167	-5.001	-5.66265	-5.76936										5.13333	-1.51532	-31.4132	-0.0234	-0.011251		5.13333	-0.789566	-7.206	0.0141089	0.120948		5.13333	-0.00221
																		0.266833	0.005108	0.021955	0.019293		0.266833	-5.0575	-5.72999	-5.84379										5.19983	-1.50843	-31.5322	-0.018311	-0.014097		5.19983	-0.7835	-7.00838	0.0110263	0.120163		5.19983	-0.00098
																		0.270167	0.008166	0.025617	0.023908		0.270167	-5.1219	-5.80038	-5.91448										5.26667	-1.50578	-31.6655	-0.017905	-0.009633		5.26667	-0.774196	-6.82072	0.0155384	0.122694		5.26667	-0.00178
																		0.273667	0.012423	0.021473	0.017974		0.273667	-5.18473	-5.87247	-5.99071										5.33333	-1.49722	-31.7817	-0.020073	-0.012039		5.33333	-0.764594	-6.62242	0.0103457	0.121354		5.33333	-0.00351
																		0.276667	0.002762	0.024265	0.01946		0.276667	-5.25245	-5.93764	-6.06568										5.40017	-1.49685	-31.8892	-0.019914	-0.011081		5.40017	-0.762442	-6.45089	0.012124	0.120665		5.40017	-0.00336
																		0.280167	0.007193	0.024844	0.018861		0.280167	-5.31	-6.01089	-6.13809										5.46667	-1.4868	-31.9992	-0.018791	-0.006741		5.46667	-0.75017	-6.27277	0.0113459	0.119704		5.46667	-0.00111
																		0.2835	0.006513	0.027132	0.014737		0.2835	-5.37539	-6.07588	-6.20195										5.5335	-1.48394	-32.113	-0.016492	-0.00971		5.5335	-0.73968	-6.10377	0.0110728	0.123602		5.5335	-0.00568
																		0.286833	0.007289	0.018749	0.021042		0.286833	-5.43485	-6.14062	-6.28058										5.6	-1.48296	-32.2193	-0.021638	-0.011263		5.6	-0.736725	-5.94532	0.0134059	0.124605		5.6	-0.00153
																		0.290167	0.005872	0.022402	0.019302		0.290167	-5.49796	-6.21715	-6.3531										5.66667	-1.47393	-32.325	-0.020088	-0.005673		5.66667	-0.725395	-5.78763	0.0095834	0.12223		5.66667	-0.00029
																		0.293667	0.005759	0.018425	0.022661		0.293667	-5.55961	-6.28096	-6.42788										5.73333	-1.47542	-32.4253	-0.020383	-0.008881		5.73333	-0.71759	-5.64358	0.0098955	0.122446		5.73333	-0.00412
																		0.296667	0.012234	0.018234	0.018525		0.296667	-5.62399	-6.35275	-6.50207										5.8	-1.46573	-32.5235	-0.018747	-0.010638		5.8	-0.708823	-5.49461	0.008987	0.125461		5.8	-0.00119
																		0.300167	0.006114	0.014793	0.022372		0.300167	-5.68411	-6.42819	-6.5788										5.86683	-1.46854	-32.6111	-0.026517	-0.012047		5.86683	-0.712223	-5.35612	0.0078424	0.123449		5.86683	-0.00245
																		0.3035	0.006522	0.017568	0.020055		0.3035	-5.74868	-6.49204	-6.63949										5.93333	-1.45859	-32.7033	-0.018454	-0.009856		5.93333	-0.700508	-5.21906	0.0090454	0.123468		5.93333	-0.00407
																		0.306667	0.010062	0.017738	0.025069		0.306667	-5.81591	-6.55446	-6.71543										5.99983	-1.45655	-32.7924	-0.014937	-0.013069		5.99983	-0.690142	-5.09783	0.0115141	0.127171		5.99983	-0.00258
																		0.310167	0.006545	0.017408	0.021912		0.310167	-5.86874	-6.62239	-6.7872										6.06667	-1.45274	-32.8907	-0.020299	-0.011559		6.06667	-0.686723	-4.97273	0.0131728	0.122509		6.06667	-0.00396
																		0.313333	0.011686	0.021557	0.018615		0.313333	-5.93332	-6.69096	-6.86458										6.13333	-1.44068	-32.9621	-0.019416	-0.008768		6.13333	-0.681215	-4.85108	0.0129015	0.12269		6.13333	-0.00175
																		0.3165	0.008454	0.024538	0.024229		0.3165	-5.99007	-6.75837	-6.93124										6.20017	-1.44334	-33.0485	-0.024497	-0.010618		6.20017	-0.679889	-4.74068	0.0123869	0.125953		6.20017	-0.0014
																		0.320167	0.002229	0.015423	0.01849		0.320167	-6.05795	-6.83122	-7.00967										6.26667	-1.43783	-33.1312	-0.02101	-0.010855		6.26667	-0.670374	-4.62474	0.0111932	0.125035		6.26667	-0.00303
																		0.3235	0.00191	0.023823	0.02201		0.3235	-6.12122	-6.89291	-7.07276										6.3335	-1.42995	-33.2124	-0.019145	-0.014846		6.3335	-0.675812	-4.52486	0.0125184	0.121916		6.3335	-0.0022
																		0.326667	0.008463	0.020618	0.020838		0.326667	-6.17776	-6.95206	-7.14039										6.4	-1.43629	-33.3057	-0.018222	-0.00955		6.4	-0.664219	-4.41465	0.0116732	0.122959		6.4	-0.00736
																		0.330333	0.000128	0.021504	0.024358		0.330333	-6.24375	-7.0238	-7.2196										6.46667	-1.42849	-33.3745	-0.015591	-0.007127		6.46667	-0.654666	-4.32135	0.0133313	0.127424		6.46667	-0.00177
																		0.333333	0.001633	0.021135	0.0214		0.333333	-6.30524	-7.09835	-7.29739										6.5335	-1.42894	-33.4539	-0.021581	-0.01375		6.5335	-0.650194	-4.22035	0.0078024	0.124014		6.5335	-0.00414
																		0.3365	0.002313	0.018976	0.021248		0.3365	-6.3614	-7.16059	-7.3624										6.6	-1.42328	-33.5281	-0.022823	-0.009828		6.6	-0.644533	-4.13079	0.0138912	0.12243		6.6	-0.00603
																		0.339833	0.001147	0.020438	0.018852		0.339833	-6.42585	-7.22936	-7.4312										6.66683	-1.41852	-33.5906	-0.022304	-0.010583		6.66683	-0.641716	-4.036	0.014184	0.126913		6.66683	-0.0043
																		0.3435	0.002839	0.025191	0.023419		0.3435	-6.49169	-7.29671	-7.5033										6.73333	-1.40852	-33.6742	-0.02098	-0.009382		6.73333	-0.634463	-3.95457	0.0133418	0.123049		6.73333	-0.00258
																		0.346667	0.001208	0.024775	0.022536		0.346667	-6.54669	-7.3623	-7.57155										6.8	-1.40959	-33.731	-0.020479	-0.009735		6.8	-0.635658	-3.88304	0.010812	0.125012		6.8	-0.00249
																		0.35	0.000529	0.024568	0.016738		0.35	-6.61031	-7.43682	-7.65201										6.86667	-1.4102	-33.7933	-0.017174	-0.010422		6.86667	-0.631208	-3.79426	0.0107041	0.126443		6.86667	-0.00745
																		0.353333	-4e-05	0.024428	0.020339		0.353333	-6.6712	-7.5016	-7.72131										6.93333	-1.40809	-33.8573	-0.016624	-0.007978		6.93333	-0.628762	-3.7183	0.009951	0.126872		6.93333	-0.00205
																		0.3565	0.001908	0.027521	0.021329		0.3565	-6.73182	-7.5673	-7.7863										7.00017	-1.39648	-33.9168	-0.023423	-0.01047		7.00017	-0.625594	-3.65092	0.012737	0.122975		7.00017	-0.0023
																		0.360167	0.000732	0.024704	0.018543		0.360167	-6.78849	-7.63492	-7.86598										7.06667	-1.39356	-33.9898	-0.021645	-0.012201		7.06667	-0.617983	-3.57979	0.0113332	0.12657		7.06667	-0.0032
																		0.3635	-0.00161	0.027305	0.023133		0.3635	-6.85167	-7.70221	-7.93112										7.13317	-1.39509	-34.0493	-0.0244	-0.0065		7.13317	-0.616818	-3.50949	0.0083622	0.129201		7.13317	-0.00939
																		0.366667	-0.0053	0.02549	0.014164		0.366667	-6.91031	-7.76322	-8.0029										7.2	-1.39019	-34.1171	-0.02223	-0.010179		7.2	-0.608493	-3.44576	0.0119537	0.123331		7.2	-0.00332
																		0.37	-0.0038	0.024711	0.015809		0.37	-6.97528	-7.83347	-8.08425										7.26667	-1.39574	-34.1686	-0.017579	-0.006487		7.26667	-0.612569	-3.38915	0.0145307	0.130672		7.26667	-0.00731
																		0.373167	-0.00685	0.025882	0.021946		0.373167	-7.0387	-7.89835	-8.15286										7.3335	-1.38375	-34.2307	-0.02037	-0.009584		7.3335	-0.600632	-3.32364	0.0127727	0.126825		7.3335	-0.0038
																		0.3765	-0.00568	0.025762	0.017063		0.3765	-7.09759	-7.96377	-8.21682										7.4	-1.38444	-34.275	-0.023143	-0.006188		7.4	-0.59924	-3.27307	0.0075496	0.128864		7.4	-0.00302
																		0.380167	-0.00228	0.020401	0.013806		0.380167	-7.15577	-8.02757	-8.29693										7.4665	-1.37907	-34.3303	-0.020128	-0.008272		7.4665	-0.594819	-3.21656	0.0115318	0.125324		7.4665	-0.00616
																		0.3835	-0.00782	0.021444	0.019116		0.3835	-7.21039	-8.08641	-8.35921										7.53333	-1.37018	-34.3985	-0.0211	-0.006653		7.53333	-0.593306	-3.16166	0.0114266	0.124924		7.53333	-0.00108
																		0.386667	-0.00515	0.024599	0.019156		0.386667	-7.27143	-8.1512	-8.43109										7.6	-1.3702	-34.4457	-0.027281	-0.006121		7.6	-0.587503	-3.11417	0.0114043	0.126834		7.6	-0.00673
																		0.39	-0.00505	0.02503	0.014315		0.39	-7.33999	-8.22673	-8.51012										7.66683	-1.36525	-34.5036	-0.020441	-0.009093		7.66683	-0.584893	-3.05971	0.0129552	0.128169		7.66683	-0.00465
																		0.3935	-0.00585	0.024524	0.023618		0.3935	-7.3991	-8.2903	-8.58277										7.73333	-1.36549	-34.5495	-0.02433	-0.010182		7.73333	-0.584567	-3.02074	0.0091376	0.129636		7.73333	-0.00369
																		0.396833	-0.00357	0.025239	0.023729		0.396833	-7.45539	-8.35136	-8.65482										7.80017	-1.35797	-34.593	-0.020566	-0.012502		7.80017	-0.579395	-2.96625	0.0093103	0.130923		7.80017	-0.0049
																		0.400167	-0.01253	0.027995	0.019043		0.400167	-7.51183	-8.41209	-8.71252										7.86667	-1.35504	-34.6395	-0.017781	-0.006019		7.86667	-0.578092	-2.93013	0.012333	0.126527		7.86667	-0.00584
																		0.403667	-0.00941	0.020758	0.021169		0.403667	-7.58017	-8.47976	-8.79493										7.93333	-1.35898	-34.684	-0.023841	-0.006734		7.93333	-0.5784	-2.88177	0.0099373	0.125718		7.93333	-0.00229
																		0.406667	-0.00918	0.022399	0.020532		0.406667	-7.63984	-8.5524	-8.86361										8	-1.35235	-34.7437	-0.019837	-0.009219		8	-0.569668	-2.84519	0.0123485	0.132255		8	-0.00032
																		0.409833	-0.00414	0.029211	0.016789		0.409833	-7.6981	-8.61359	-8.9319										8.06667	-1.3508	-34.7837	-0.026071	-0.011346		8.06667	-0.572716	-2.80597	0.00771	0.124866		8.06667	-0.00804
																		0.4135	-0.00714	0.022809	0.027629		0.4135	-7.76188	-8.68049	-8.99415										8.1335	-1.34614	-34.8339	-0.022966	-0.00629		8.1335	-0.563084	-2.76889	0.0094432	0.125349		8.1335	-0.00565
																		0.416833	-0.00728	0.022102	0.019332		0.416833	-7.81639	-8.7385	-9.07201										8.2	-1.34635	-34.8753	-0.024825	-0.012257		8.2	-0.562318	-2.737	0.0077617	0.128118		8.2	-0.00499
																		0.42	-0.0045	0.025853	0.020381		0.42	-7.87735	-8.79654	-9.13568										8.2665	-1.34357	-34.9221	-0.022413	-0.010676		8.2665	-0.554888	-2.69862	0.0124211	0.124694		8.2665	-0.00371
																		0.423667	-0.00903	0.028398	0.019531		0.423667	-7.93609	-8.86575	-9.21016										8.33333	-1.33562	-34.9618	-0.023077	-0.009884		8.33333	-0.559365	-2.67029	0.0159028	0.132935		8.33333	-0.00452
																		0.426667	-0.00519	0.024867	0.022326		0.426667	-7.99292	-8.93515	-9.27875										8.4	-1.33239	-35.0149	-0.021553	-0.012596		8.4	-0.555486	-2.63269	0.0141101	0.125388		8.4	-0.00512
																		0.429833	-0.00479	0.028856	0.021162		0.429833	-8.04953	-8.99062	-9.34181										8.46683	-1.33206	-35.0515	-0.023284	-0.006417		8.46683	-0.548179	-2.60133	0.0105127	0.131617		8.46683	-0.00677
																		0.4335	-0.00885	0.024194	0.020907		0.4335	-8.11337	-9.05296	-9.4118										8.53333	-1.32881	-35.0913	-0.020251	-0.008491		8.53333	-0.549228	-2.57504	0.0135682	0.124088		8.53333	-0.00235
																		0.436833	-0.01381	0.027343	0.021759		0.436833	-8.17199	-9.11925	-9.47924										8.60017	-1.32946	-35.1244	-0.022917	-0.009625		8.60017	-0.545286	-2.5463	0.0118006	0.130239		8.60017	-0.00669
																		0.44	-0.00419	0.029131	0.022801		0.44	-8.22636	-9.17327	-9.54541										8.66667	-1.32282	-35.1636	-0.024256	-0.006782		8.66667	-0.544949	-2.51161	0.014058	0.130012		8.66667	-0.00408
																		0.443667	-0.004	0.026594	0.020716		0.443667	-8.2881	-9.24242	-9.61733										8.73333	-1.31882	-35.2108	-0.021237	-0.007467		8.73333	-0.539746	-2.48547	0.0097194	0.128077		8.73333	-0.00512
																		0.446667	-0.00578	0.022968	0.023698		0.446667	-8.34956	-9.30484	-9.68874										8.80017	-1.31844	-35.2468	-0.01935	-0.007805		8.80017	-0.539273	-2.46308	0.0115156	0.133741		8.80017	-0.00301
																		0.449833	-0.00786	0.024962	0.020844		0.449833	-8.39994	-9.3657	-9.75065										8.86667	-1.3153	-35.2876	-0.022589	-0.004192		8.86667	-0.536987	-2.43594	0.0129308	0.126918		8.86667	-0.0065
																		0.4535	-0.00535	0.022234	0.024824		0.4535	-8.45858	-9.42709	-9.82326										8.9335	-1.31953	-35.3176	-0.021448	-0.011393		8.9335	-0.53695	-2.41903	0.0084027	0.131074		8.9335	-0.00671
																		0.456833	-0.00853	0.025408	0.020916		0.456833	-8.52086	-9.48862	-9.88789										9	-1.31159	-35.3592	-0.023099	-0.010609		9	-0.53459	-2.3885	0.0104609	0.127844		9	-0.00253
																		0.46	-0.00575	0.026906	0.022202		0.46	-8.57238	-9.54618	-9.95581										9.06667	-1.3086	-35.3978	-0.022414	-0.005729		9.06667	-0.53669	-2.36269	0.0143462	0.127193		9.06667	-0.00522
																		0.463333	-0.00428	0.021708	0.018636		0.463333	-8.63556	-9.61047	-10.0264										9.13333	-1.30374	-35.4157	-0.023284	-0.007479		9.13333	-0.534627	-2.33792	0.0129791	0.127409		9.13333	-0.00587
																		0.466833	-0.01043	0.016724	0.017261		0.466833	-8.69069	-9.67279	-10.0955										9.2	-1.30311	-35.4516	-0.022823	-0.006155		9.2	-0.526858	-2.31732	0.0132668	0.127717		9.2	-0.00633
																		0.469833	-0.00972	0.022076	0.022752		0.469833	-8.74743	-9.72854	-10.1615										9.26683	-1.30102	-35.4923	-0.023445	-0.007535		9.26683	-0.525375	-2.30516	0.0121315	0.129502		9.26683	-0.00386
																		0.473333	-0.0045	0.022219	0.022913		0.473333	-8.80617	-9.78977	-10.2349										9.33333	-1.29883	-35.5258	-0.026203	-0.009204		9.33333	-0.520247	-2.27121	0.0122165	0.128752		9.33333	-0.00747
																		0.476833	-0.00974	0.018072	0.01758		0.476833	-8.86481	-9.84844	-10.2935										9.39983	-1.29301	-35.5552	-0.025036	-0.006858		9.39983	-0.522769	-2.26229	0.0121619	0.130276		9.39983	-0.00541
																		0.48	-0.00625	0.021029	0.01995		0.48	-8.9157	-9.90721	-10.3568										9.46667	-1.2955	-35.5772	-0.029075	-0.008601		9.46667	-0.516446	-2.24552	0.0092961	0.128822		9.46667	-0.00788
																		0.483333	-0.00477	0.013126	0.014064		0.483333	-8.97536	-9.96678	-10.4338										9.53333	-1.29391	-35.6224	-0.027926	-0.008913		9.53333	-0.522913	-2.21984	0.0133027	0.129613		9.53333	-0.00647
																		0.486833	-0.01515	0.015802	0.020046		0.486833	-9.02147	-10.0275	-10.4923										9.60017	-1.29285	-35.6407	-0.023363	-0.008167		9.60017	-0.51756	-2.2098	0.0112369	0.126367		9.60017	-0.00203
																		0.489833	-0.01259	0.017445	0.019345		0.489833	-9.08579	-10.0825	-10.5588										9.66667	-1.28611	-35.6701	-0.023554	-0.007388		9.66667	-0.509954	-2.18124	0.0097485	0.13046		9.66667	-0.00926
																		0.4935	-0.00713	0.011956	0.016906		0.4935	-9.13991	-10.1404	-10.6264										9.7335	-1.28425	-35.7052	-0.025781	-0.011549		9.7335	-0.515535	-2.17299	0.0128185	0.134134		9.7335	-0.00852
																		0.497	-0.01486	0.014027	0.026596		0.497	-9.19256	-10.2058	-10.6984										9.8	-1.28182	-35.7238	-0.025577	-0.011654		9.8	-0.507487	-2.15046	0.0120153	0.131505		9.8	-0.00179
																		0.5	-0.01874	0.017255	0.017132		0.5	-9.25828	-10.2638	-10.7615										9.86667	-1.283	-35.7561	-0.027954	-0.004262		9.86667	-0.511356	-2.13789	0.0067027	0.134433		9.86667	-0.00602
																		0.5035	-0.01637	0.017589	0.016615		0.5035	-9.31523	-10.3277	-10.8305										9.9335	-1.28335	-35.7763	-0.024223	-0.009015		9.9335	-0.510424	-2.12172	0.0078214	0.133248		9.9335	-0.01094
																		0.506833	-0.01183	0.015495	0.019354		0.506833	-9.36769	-10.3791	-10.8922										10	-1.2744	-35.7965	-0.023067	-0.009314		10	-0.500869	-2.10429	0.0117851	0.130824		10	-0.00657
																		0.510167	-0.01221	0.017191	0.02239		0.510167	-9.42309	-10.4423	-10.9588										10.0668	-1.2791	-35.8362	-0.026717	-0.008085		10.0668	-0.502521	-2.0973	0.0112931	0.125308		10.0668	-0.00791
																		0.5135	-0.01447	0.019043	0.014207		0.5135	-9.48666	-10.5012	-11.0249										10.1333	-1.26827	-35.8661	-0.025093	-0.011661		10.1333	-0.502643	-2.07335	0.0113036	0.134043		10.1333	-0.00943
																		0.516667	-0.01068	0.011794	0.014969		0.516667	-9.53715	-10.5623	-11.0935										10.2	-1.27071	-35.8812	-0.02628	-0.008856		10.2	-0.505111	-2.06615	0.0083144	0.134389		10.2	-0.00829
																		0.52	-0.0164	0.018805	0.015004		0.52	-9.59289	-10.6193	-11.1579										10.2667	-1.27299	-35.9047	-0.020806	-0.009232		10.2667	-0.500826	-2.04858	0.0154266	0.131362		10.2667	-0.00349
																		0.5235	-0.01089	0.02071	0.017736		0.5235	-9.64283	-10.6647	-11.2194										10.3333	-1.26881	-35.937	-0.026412	-0.006556		10.3333	-0.499277	-2.03214	0.0116123	0.135555		10.3333	-0.00662
																		0.526833	-0.01437	0.013601	0.017353		0.526833	-9.70789	-10.7279	-11.2822										10.4002	-1.2643	-35.9718	-0.02499	-0.007594		10.4002	-0.497126	-2.02217	0.0091334	0.13445		10.4002	-0.00592
																		0.530167	-0.0112	0.023178	0.014909		0.530167	-9.75764	-10.7915	-11.353										10.4667	-1.26381	-35.9978	-0.023174	-0.00433		10.4667	-0.494786	-2.00926	0.0070471	0.131417		10.4667	-0.00361
																		0.533333	-0.02037	0.021428	0.015061		0.533333	-9.81534	-10.8414	-11.4113										10.5332	-1.25539	-36.0192	-0.024868	-0.00939		10.5332	-0.494095	-1.99322	0.0026754	0.130637		10.5332
																		0.536667	-0.0139	0.017882	0.01099		0.536667	-9.86963	-10.9017	-11.4847										10.6	-1.25337	-36.037	-0.021642	-0.003542		10.6	-0.492824	-1.98373	0.0122576	0.133495		10.6
																		0.540167	-0.02413	0.019324	0.021059		0.540167	-9.92364	-10.9608	-11.5505										10.6667	-1.25158	-36.0756	-0.026284	-0.006383		10.6667	-0.492005	-1.97185	0.0122856	0.135836		10.6667
																		0.543167	-0.0161	0.016848	0.018843		0.543167	-9.97805	-11.0104	-11.6144										10.7335	-1.25803	-36.0897	-0.025137	-0.007159		10.7335	-0.492835	-1.96425	0.0100762	0.133825		10.7335
																		0.546833	-0.01663	0.016359	0.013976		0.546833	-10.0332	-11.0688	-11.6803										10.8	-1.24964	-36.0947	-0.025843	-0.011175		10.8	-0.488749	-1.95925	0.0080557	0.132135		10.8
																		0.550167	-0.02139	0.018563	0.019335		0.550167	-10.0875	-11.1254	-11.7443										10.8668	-1.2474	-36.1287	-0.02866	-0.009702		10.8668	-0.481787	-1.94129	0.0123099	0.132591		10.8668
																		0.553333	-0.02001	0.02357	0.017772		0.553333	-10.1477	-11.1802	-11.8024										10.9333	-1.2454	-36.1502	-0.026092	-0.004718		10.9333	-0.486936	-1.92813	0.0094225	0.133897		10.9333
																		0.556667	-0.02106	0.018352	0.008424		0.556667	-10.1986	-11.2424	-11.8742										11	-1.24236	-36.167	-0.021729	-0.008979		11	-0.482267	-1.9171	0.0094845	0.134684		11
																		0.560167	-0.0249	0.014179	0.013082		0.560167	-10.2591	-11.299	-11.9401										11.0668	-1.24562	-36.1914	-0.021935	-0.010807		11.0668	-0.48577	-1.90886	0.0146524	0.135045		11.0668
																		0.563167	-0.02332	0.019688	0.014956		0.563167	-10.3063	-11.3486	-12.002										11.1333	-1.24314	-36.2106	-0.027457	-0.008272		11.1333	-0.480838	-1.89695	0.0103777	0.129655		11.1333
																		0.566833	-0.02149	0.018591	0.008613		0.566833	-10.3619	-11.4051	-12.0723										11.2002	-1.24166	-36.2492	-0.024682	-0.008528		11.2002	-0.476925	-1.88527	0.0114045	0.131422		11.2002
																		0.570167	-0.02181	0.017423	0.012993		0.570167	-10.4165	-11.4623	-12.1305										11.2667	-1.23831	-36.2434	-0.029054	-0.005723		11.2667	-0.478197	-1.88121	0.0091022	0.128739		11.2667
																		0.573333	-0.02619	0.017226	0.018267		0.573333	-10.463	-11.5186	-12.1964										11.3333	-1.23606	-36.2705	-0.027458	-0.0079		11.3333	-0.475116	-1.86489	0.0124706	0.132334		11.3333
																		0.576667	-0.02256	0.015717	0.013646		0.576667	-10.532	-11.573	-12.2566										11.4	-1.23412	-36.2795	-0.028396	-0.006372		11.4	-0.476482	-1.86315	0.0132055	0.132047		11.4
																		0.580167	-0.02768	0.018494	0.018349		0.580167	-10.5776	-11.6279	-12.3249										11.4667	-1.23187	-36.308	-0.023965	-0.002923		11.4667	-0.471654	-1.84636	0.0111355	0.135081		11.4667
																		0.583167	-0.0271	0.017158	0.012235		0.583167	-10.6272	-11.679	-12.38										11.5335	-1.22531	-36.3144	-0.022534	-0.007607		11.5335	-0.471684	-1.83932	0.0081569	0.134443		11.5335
																		0.586667	-0.02156	0.01863	0.012326		0.586667	-10.6791	-11.7348	-12.4464										11.6	-1.23084	-36.3493	-0.032367	-0.01092		11.6	-0.469094	-1.82991	0.0097412	0.131688		11.6
																		0.590333	-0.0271	0.018288	0.016682		0.590333	-10.7357	-11.7905	-12.5145										11.6665	-1.22631	-36.3646	-0.029456	-0.010455		11.6665	-0.467309	-1.82031	0.0114529	0.133019		11.6665
																		0.593333	-0.02499	0.018491	0.017449		0.593333	-10.7896	-11.8471	-12.5698										11.7333	-1.22551	-36.3742	-0.027609	-0.005691		11.7333	-0.467551	-1.81182	0.00927	0.130011		11.7333
																		0.596833	-0.02517	0.020296	0.008234		0.596833	-10.848	-11.8977	-12.6394										11.8	-1.21834	-36.3964	-0.027482	-0.006148		11.8	-0.468052	-1.80794	0.0085675	0.130765		11.8
																		0.600167	-0.02613	0.013478	0.008844		0.600167	-10.9007	-11.9504	-12.6985										11.8668	-1.21561	-36.4166	-0.025548	-0.009157		11.8668	-0.469866	-1.79809	0.005835	0.132533		11.8668
																		0.603333	-0.02783	0.016629	0.017934		0.603333	-10.9478	-12.0043	-12.7538										11.9333	-1.21566	-36.4357	-0.027109	-0.008623		11.9333	-0.466029	-1.7912	0.0122866	0.135447		11.9333
																		0.606833	-0.02147	0.018322	0.010643		0.606833	-11.0063	-12.0598	-12.8189										12.0002	-1.21711	-36.4551	-0.029944	-0.0034		12.0002	-0.465021	-1.7834	0.0089296	0.131753		12.0002
																		0.61	-0.01905	0.017382	0.01738		0.61	-11.0603	-12.1131	-12.8852										12.0667	-1.21369	-36.4723	-0.026678	-0.005086		12.0667	-0.461046	-1.77789	0.0096115	0.131109		12.0667
																		0.613333	-0.02987	0.017648	0.011234		0.613333	-11.1113	-12.1642	-12.9482										12.1333	-1.21123	-36.4841	-0.029064	-0.002606		12.1333	-0.460349	-1.76519	0.0125902	0.136667		12.1333
																		0.616833	-0.02551	0.015078	0.014531		0.616833	-11.1685	-12.2136	-13.0115										12.2002	-1.21164	-36.496	-0.028698	-0.008344		12.2002	-0.458128	-1.75778	0.0089057	0.135012		12.2002
																		0.620167	-0.02687	0.016791	0.009353		0.620167	-11.2137	-12.2641	-13.0653										12.2667	-1.2086	-36.5185	-0.028646	-0.001095		12.2667	-0.455558	-1.74561	0.01457	0.135214		12.2667
																		0.6235	-0.02535	0.019847	0.016068		0.6235	-11.263	-12.3221	-13.1344										12.3335	-1.20344	-36.5308	-0.026146	-0.005027		12.3335	-0.458011	-1.74877	0.0104801	0.136407		12.3335
																		0.626667	-0.02483	0.023673	0.014928		0.626667	-11.3175	-12.3765	-13.2005										12.4	-1.20753	-36.5489	-0.028135	-0.004326		12.4	-0.45334	-1.73555	0.0050123	0.132891		12.4
																		0.63	-0.02373	0.014898	0.009045		0.63	-11.3677	-12.4304	-13.2616										12.4667	-1.2072	-36.5622	-0.026397	-0.00498		12.4667	-0.462067	-1.72981	0.006311	0.13613		12.4667
																		0.6335	-0.02646	0.015944	0.010061		0.6335	-11.4226	-12.4835	-13.317										12.5333	-1.20413	-36.5844	-0.031418	-0.008312		12.5333	-0.456382	-1.72436	0.0060637	0.134393		12.5333
																		0.636833	-0.02299	0.017793	0.010301		0.636833	-11.4748	-12.5225	-13.37										12.6	-1.19701	-36.5873	-0.023718	-0.007094		12.6	-0.44983	-1.71952	0.0099353	0.133894		12.6
																		0.640167	-0.01952	0.016736	0.011225		0.640167	-11.5234	-12.5773	-13.436										12.6668	-1.20297	-36.6095	-0.033115	-0.006773		12.6668	-0.452473	-1.71542	0.006861	0.132914		12.6668
																		0.6435	-0.03048	0.021819	0.014767		0.6435	-11.5785	-12.6277	-13.4912										12.7333	-1.19497	-36.618	-0.02764	-0.005155		12.7333	-0.44994	-1.6974	0.0069772	0.136698		12.7333
																		0.646667	-0.02125	0.019031	0.015024		0.646667	-11.6257	-12.6791	-13.5505										12.7998	-1.19503	-36.6337	-0.027488	-0.004505		12.7998	-0.451353	-1.69734	0.0095246	0.132758		12.7998
																		0.65	-0.02151	0.012027	0.013286		0.65	-11.6733	-12.7292	-13.6105										12.8667	-1.18972	-36.6532	-0.030831	-0.006322		12.8667	-0.443059	-1.68805	0.0119166	0.135861		12.8667
																		0.6535	-0.02914	0.014891	0.012522		0.6535	-11.7265	-12.781	-13.6799										12.9333	-1.19502	-36.665	-0.031033	-0.008151		12.9333	-0.445983	-1.69098	0.0094758	0.133065		12.9333
																		0.6565	-0.02886	0.014936	0.014639		0.6565	-11.7716	-12.8196	-13.7273										13.0002	-1.18617	-36.6776	-0.029624	-0.00751		13.0002	-0.446363	-1.67591	0.0104914	0.134826		13.0002
																		0.660167	-0.02242	0.009144	0.00724		0.660167	-11.8302	-12.8723	-13.7854										13.0667	-1.18841	-36.6819	-0.032335	-0.005995		13.0667	-0.439851	-1.67164	0.0091218	0.135697		13.0667
																		0.6635	-0.03117	0.010923	0.008877		0.6635	-11.8791	-12.923	-13.8433										13.1332	-1.18118	-36.6968	-0.034544	-0.008208		13.1332	-0.447825	-1.66591	0.006662	0.137088		13.1332
																		0.666667	-0.02979	0.01134	0.009556		0.666667	-11.9249	-12.975	-13.8983										13.2	-1.18155	-36.7079	-0.030402	-0.009828		13.2	-0.441389	-1.65831	0.0107934	0.13392		13.2
																		0.669833	-0.0337	0.012918	0.015397		0.669833	-11.978	-13.0245	-13.9683										13.2667	-1.17796	-36.7253	-0.027402	-0.001029		13.2667	-0.436482	-1.65457	0.006374	0.135239		13.2667
																		0.6735	-0.03451	0.008105	0.009541		0.6735	-12.029	-13.0686	-14.0154										13.3335	-1.17201	-36.7439	-0.031433	-0.003595		13.3335	-0.437293	-1.64152	0.0070633	0.136399		13.3335
																		0.6765	-0.03466	0.006003	0.011373		0.6765	-12.0774	-13.1137	-14.0744										13.4	-1.17823	-36.7542	-0.025707	-0.005047		13.4	-0.445424	-1.64385	0.0140234	0.130419		13.4
																		0.680167	-0.02585	0.009309	0.00768		0.680167	-12.131	-13.1694	-14.1336										13.4668	-1.17281	-36.7615	-0.029096	-0.003413		13.4668	-0.441699	-1.63946	0.0101786	0.131383		13.4668
																		0.683667	-0.03167	0.002287	0.006186		0.683667	-12.1773	-13.2183	-14.1899										13.5333	-1.17612	-36.7753	-0.026589	-0.004558		13.5333	-0.436057	-1.63194	0.009138	0.137727		13.5333
																		0.686667	-0.03173	0.004075	0.005533		0.686667	-12.2264	-13.2609	-14.2523										13.6	-1.16876	-36.7932	-0.02975	-0.004096		13.6	-0.434627	-1.63126	0.0063723	0.134358		13.6
																		0.689833	-0.03666	0.011635	0.008126		0.689833	-12.2781	-13.3082	-14.3077										13.6668	-1.16736	-36.7966	-0.03277	-0.008617		13.6668	-0.434315	-1.61345	0.0087583	0.131721		13.6668
																		0.6935	-0.03359	0.005423	0.008639		0.6935	-12.3289	-13.3549	-14.3669										13.7333	-1.16862	-36.8152	-0.029913	-0.005861		13.7333	-0.432757	-1.61463	0.0122804	0.137202		13.7333
																		0.696667	-0.034	0.004542	0.00666		0.696667	-12.3749	-13.3958	-14.4242										13.8002	-1.16787	-36.8209	-0.027571	-0.005729		13.8002	-0.434506	-1.60506	0.0067293	0.135095		13.8002
																		0.700167	-0.03541	0.006943	0.003193		0.700167	-12.4246	-13.4532	-14.4793										13.8667	-1.16178	-36.8236	-0.028171	-0.005601		13.8667	-0.435958	-1.60444	0.0099533	0.136092		13.8667
																		0.703667	-0.03759	0.004897	0.010905		0.703667	-12.48	-13.5016	-14.5358										13.9333	-1.16337	-36.8318	-0.034419	-0.004767		13.9333	-0.430815	-1.59773	0.0094998	0.13437		13.9333
																		0.7065	-0.03736	0.005087	0.003018		0.7065	-12.5322	-13.5414	-14.6016										14	-1.16272	-36.8477	-0.032455	-0.004711		14	-0.431911	-1.59249	0.0108499	0.136168		14
																		0.710167	-0.03815	0.009634	0.006991		0.710167	-12.5753	-13.5992	-14.6553										14.0667	-1.15797	-36.8616	-0.032241	-0.004261		14.0667	-0.433637	-1.58828	0.0126568	0.132925		14.0667
																		0.713167	-0.03507	0.008573	0.009131		0.713167	-12.6337	-13.6477	-14.7107										14.1335	-1.15393	-36.8752	-0.0265	-0.001673		14.1335	-0.427362	-1.57801	0.0108992	0.137524		14.1335
																		0.716667	-0.03656	0.008602	0.00871		0.716667	-12.6667	-13.687	-14.761										14.2	-1.15679	-36.885	-0.024701	-0.005526		14.2	-0.42344	-1.58019	0.0068688	0.136445		14.2
																		0.720333	-0.03169	0.009339	0.006821		0.720333	-12.7296	-13.7344	-14.8262										14.2665	-1.15731	-36.8879	-0.033412	-0.004754		14.2665	-0.427488	-1.57254	0.0048107	0.132615		14.2665
																		0.723333	-0.03452	0.012644	0.002257		0.723333	-12.7819	-13.7863	-14.8835										14.3333	-1.15227	-36.8945	-0.028927	-0.007375		14.3333	-0.424751	-1.57182	0.0121089	0.13693		14.3333
																		0.726833	-0.03895	0.005907	0.00779		0.726833	-12.8303	-13.8319	-14.9371										14.4	-1.15341	-36.9066	-0.03088	-0.004662		14.4	-0.422758	-1.56471	0.0086173	0.134408		14.4
																		0.730167	-0.03798	0.007538	0.001962		0.730167	-12.877	-13.8698	-14.9954										14.4668	-1.15538	-36.917	-0.031711	-0.00501		14.4668	-0.421415	-1.56182	0.0068359	0.138785		14.4668
																		0.7335	-0.03907	0.008009	0.001595		0.7335	-12.9223	-13.9228	-15.0467										14.5333	-1.14402	-36.9267	-0.034351	-0.005636		14.5333	-0.423571	-1.55591	0.0093906	0.134396		14.5333
																		0.736833	-0.04044	0.009939	0.004722		0.736833	-12.9722	-13.9614	-15.1096										14.6002	-1.15333	-36.9318	-0.031574	-0.005882		14.6002	-0.419142	-1.54986	0.0107948	0.133322		14.6002
																		0.740333	-0.03966	0.009402	0.005923		0.740333	-13.0221	-14.0022	-15.1676										14.6667	-1.14351	-36.9476	-0.029093	-0.006614		14.6667	-0.420213	-1.54685	0.0127441	0.13985		14.6667
																		0.743333	-0.04215	0.008738	0.005352		0.743333	-13.0683	-14.0518	-15.2209										14.7333	-1.1412	-36.9555	-0.03269	-0.004472		14.7333	-0.421812	-1.54131	0.0074822	0.137923		14.7333
																		0.746833	-0.04516	0.008525	0.005009		0.746833	-13.1154	-14.097	-15.2758										14.8002	-1.14812	-36.9638	-0.031997	-0.005284		14.8002	-0.419042	-1.54	0.0080241	0.137013		14.8002
																		0.750167	-0.03939	0.015452	0.008122		0.750167	-13.1641	-14.1401	-15.3245										14.8667	-1.14588	-36.9648	-0.03111	-0.003576		14.8667	-0.421595	-1.53137	0.0097122	0.133782		14.8667
																		0.7535	-0.04103	0.004911	0.00416		0.7535	-13.2137	-14.1863	-15.3866										14.9335	-1.14637	-36.9768	-0.03023	-0.000547		14.9335	-0.418232	-1.52722	0.0096594	0.133135		14.9335
																		0.757	-0.04806	0.00683	0.006411		0.757	-13.2592	-14.2248	-15.4391										15	-1.13737	-36.9925	-0.028116	-0.00359		15	-0.418349	-1.52358	0.007374	0.139953		15
																		0.76	-0.04418	0.008155	0.001171		0.76	-13.3003	-14.263	-15.4897										15.0667	-1.13936	-36.9926	-0.028851	-0.007118		15.0667	-0.41423	-1.51177	0.0093196	0.134226		15.0667
																		0.7635	-0.0393	0.009086	0.003321		0.7635	-13.3507	-14.3115	-15.5575										15.1333	-1.13719	-36.9969	-0.032662	-0.001754		15.1333	-0.420615	-1.51241	0.0111259	0.138398		15.1333
																		0.766833	-0.04515	0.006389	-0.00116		0.766833	-13.3999	-14.3558	-15.607										15.2	-1.14035	-37.0118	-0.02902	-0.006989		15.2	-0.414484	-1.50246	0.0074663	0.135021		15.2
																		0.77	-0.04701	0.002236	0.000139		0.77	-13.4479	-14.3918	-15.6585										15.2668	-1.14136	-37.0208	-0.028083	-0.003622		15.2668	-0.420339	-1.50541	0.0086525	0.136368		15.2668
																		0.7735	-0.04482	0.004822	0.000581		0.7735	-13.5005	-14.4453	-15.7131										15.3333	-1.13508	-37.022	-0.030628	-0.000622		15.3333	-0.413259	-1.49713	0.0070722	0.136178		15.3333
																		0.777	-0.047	0.004774	-0.0004		0.777	-13.5458	-14.476	-15.772										15.3998	-1.13081	-37.038	-0.034038	-0.002741		15.3998	-0.411742	-1.49027	0.0061757	0.135995		15.3998
																		0.779833	-0.04837	0.002678	0.002645		0.779833	-13.5858	-14.5149	-15.8175										15.4667	-1.13022	-37.0422	-0.032653	-0.003954		15.4667	-0.411539	-1.49204	0.0103048	0.135672		15.4667
																		0.7835	-0.04103	0.004357	0.002838		0.7835	-13.6376	-14.5727	-15.8815										15.5333	-1.12888	-37.0476	-0.030355	-0.005961		15.5333	-0.410812	-1.48113	0.0103137	0.140453		15.5333
																		0.786833	-0.05286	0.006434	0.003007		0.786833	-13.6813	-14.605	-15.9277										15.6002	-1.129	-37.0529	-0.03417	-0.000403		15.6002	-0.414296	-1.48355	0.010064	0.138797		15.6002
																		0.79	-0.04787	0.007943	0.006472		0.79	-13.7226	-14.6399	-15.9772										15.6667	-1.12762	-37.0606	-0.03353	-0.00589		15.6667	-0.408146	-1.47513	0.0086675	0.134935		15.6667
																		0.7935	-0.04651	0.003266	0.001473		0.7935	-13.7714	-14.6892	-16.0294										15.7335	-1.12512	-37.061	-0.029401	-0.002362		15.7335	-0.409274	-1.48255	0.0070711	0.139495		15.7335
																		0.796667	-0.04812	0.003947	0.000129		0.796667	-13.8222	-14.7311	-16.0848										15.8	-1.12895	-37.0786	-0.029287	-0.003132		15.8	-0.407316	-1.47304	0.0104996	0.138789		15.8
																		0.799833	-0.05165	0.005566	-0.00451		0.799833	-13.8613	-14.7678	-16.1385										15.8667	-1.12186	-37.0801	-0.03287	-0.00331		15.8667	-0.414226	-1.47657	0.0123712	0.139941		15.8667
																		0.803167	-0.05055	0.009087	0.005068		0.803167	-13.9076	-14.8054	-16.1948										15.9335	-1.12178	-37.0768	-0.03309	-0.001512		15.9335	-0.408955	-1.4648	0.0078999	0.1379		15.9335
																		0.806833	-0.04856	0.006697	0.003138		0.806833	-13.9544	-14.8509	-16.2408										16	-1.11807	-37.083	-0.03067	0.0011164		16	-0.404557	-1.45905	0.0072747	0.137715		16
																		0.81	-0.0529	0.007299	-0.00025		0.81	-13.9946	-14.8844	-16.2863										16.0668	-1.11701	-37.0979	-0.031175	-0.002954		16.0668	-0.409199	-1.4592	0.0091532	0.135791		16.0668
																		0.813667	-0.04958	0.003298	0.001067		0.813667	-14.0509	-14.9318	-16.3426										16.1333	-1.11709	-37.0985	-0.03173	-0.002113		16.1333	-0.40388	-1.45464	0.0082404	0.136269		16.1333
																		0.816667	-0.0449	0.003215	0.00326		0.816667	-14.0946	-14.9737	-16.3989										16.2	-1.11574	-37.1023	-0.033261	-0.003841		16.2	-0.400508	-1.45612	0.0115774	0.139531		16.2
																		0.819833	-0.04257	0.00886	0.001355		0.819833	-14.1362	-15.0092	-16.4483										16.2667	-1.11888	-37.1104	-0.032322	-0.005164		16.2667	-0.40234	-1.44819	0.0116454	0.138362		16.2667
																		0.8235	-0.04701	0.008983	-0.00212		0.8235	-14.1753	-15.0531	-16.5014										16.3333	-1.11051	-37.1191	-0.02974	-0.004256		16.3333	-0.402632	-1.4385	0.0100441	0.141012		16.3333
																		0.826833	-0.04788	0.006142	-0.00285		0.826833	-14.2111	-15.0889	-16.5485										16.4002	-1.10902	-37.1253	-0.031474	-0.005105		16.4002	-0.404867	-1.43801	0.0058263	0.134608		16.4002
																		0.830167	-0.04955	0.006536	3.6e-05		0.830167	-14.261	-15.124	-16.5991										16.4667	-1.1099	-37.1336	-0.030681	-0.003608		16.4667	-0.401313	-1.43619	0.0093534	0.136162		16.4667
																		0.833667	-0.0435	0.007838	0.00752		0.833667	-14.3038	-15.1643	-16.6506										16.5335	-1.10412	-37.1375	-0.029297	-0.007218		16.5335	-0.399215	-1.4316	0.0094167	0.136606		16.5335
																		0.836667	-0.04836	0.006661	0.001393		0.836667	-14.3479	-15.2095	-16.6982										16.6	-1.10305	-37.1374	-0.034292	-0.00556		16.6	-0.398056	-1.4264	0.0102094	0.134537		16.6
																		0.839833	-0.04509	0.00599	0.002105		0.839833	-14.3991	-15.2549	-16.7453										16.6667	-1.10886	-37.1387	-0.033153	-0.004663		16.6667	-0.396965	-1.42466	0.0075888	0.144221		16.6667
																		0.8435	-0.04738	0.00656	0.000184		0.8435	-14.4359	-15.2764	-16.7934										16.7335	-1.10336	-37.1415	-0.036684	-0.002973		16.7335	-0.397452	-1.41678	0.0052086	0.138353		16.7335
																		0.846833	-0.04539	0.005851	-0.00302		0.846833	-14.4887	-15.3184	-16.8421										16.8	-1.10357	-37.1592	-0.030146	-0.001991		16.8	-0.40219	-1.41851	0.007376	0.139429		16.8
																		0.850333	-0.04811	0.001277	-0.00011		0.850333	-14.5303	-15.3608	-16.897										16.8668	-1.09931	-37.1639	-0.027701	-0.004778		16.8668	-0.398096	-1.40957	0.0107972	0.139175		16.8668
																		0.853333	-0.05411	-0.00599	0.005005		0.853333	-14.5757	-15.4019	-16.9503										16.9333	-1.10074	-37.1569	-0.027622	-0.004533		16.9333	-0.39532	-1.4093	0.008011	0.141717		16.9333
																		0.856833	-0.04859	0.004926	-0.00319		0.856833	-14.6181	-15.4378	-17.0038										17	-1.09973	-37.1653	-0.030657	-0.003689		17	-0.395847	-1.40608	0.0059743	0.138657		17
																		0.860167	-0.04971	-0.00659	-0.00577		0.860167	-14.6589	-15.4744	-17.0453										17.0668	-1.09603	-37.171	-0.036276	-0.003522		17.0668	-0.395659	-1.40106	0.0110304	0.141798		17.0668
																		0.8635	-0.05116	-0.00285	0.003029		0.8635	-14.6951	-15.5097	-17.088										17.1333	-1.09354	-37.1849	-0.033788	-0.001385		17.1333	-0.399057	-1.4021	0.0124062	0.14027		17.1333
																		0.866833	-0.04568	-0.00272	-0.00227		0.866833	-14.7451	-15.5476	-17.1404										17.2002	-1.09375	-37.1829	-0.035937	-0.002351		17.2002	-0.394182	-1.39513	0.0049502	0.135613		17.2002
																		0.870333	-0.05522	-0.00476	-0.00583		0.870333	-14.792	-15.5764	-17.1899										17.2667	-1.09369	-37.1822	-0.027397	-0.004249		17.2667	-0.39583	-1.39471	0.0065902	0.137927		17.2667
																		0.873167	-0.05131	-0.00736	-0.00505		0.873167	-14.8379	-15.6202	-17.2351										17.3333	-1.08804	-37.1886	-0.034004	-0.005068		17.3333	-0.396211	-1.39122	0.0059376	0.135694		17.3333
																		0.876833	-0.05222	-0.00129	-0.00362		0.876833	-14.8787	-15.6659	-17.2885										17.4	-1.08908	-37.1778	-0.031557	-0.004024		17.4	-0.395823	-1.38653	0.0075469	0.137743		17.4
																		0.880167	-0.0539	-0.00741	-0.00712		0.880167	-14.9194	-15.6933	-17.3296										17.4667	-1.08854	-37.1909	-0.034088	-0.000468		17.4667	-0.396962	-1.3829	0.0071418	0.138602		17.4667
																		0.883333	-0.05897	-0.00904	-0.00247		0.883333	-14.9551	-15.731	-17.3835										17.5335	-1.0842	-37.1901	-0.030536	0.0005166		17.5335	-0.389753	-1.37841	0.0042539	0.136702		17.5335
																		0.887	-0.05813	-0.0016	-0.00745		0.887	-15.004	-15.7655	-17.432										17.6	-1.08727	-37.1982	-0.030574	0.0004613		17.6	-0.386995	-1.37593	0.0052883	0.138274		17.6
																		0.89	-0.05938	-0.008	0.001538		0.89	-15.0511	-15.8004	-17.4799										17.6665	-1.08533	-37.205	-0.032785	-0.003856		17.6665	-0.387807	-1.37097	0.0116323	0.138552		17.6665
																		0.893167	-0.05309	-0.00698	-0.00319		0.893167	-15.0895	-15.8379	-17.5257										17.7333	-1.08965	-37.1988	-0.029917	-0.004994		17.7333	-0.39206	-1.37545	0.0066907	0.140864		17.7333
																		0.896833	-0.05445	-0.00449	-0.00379		0.896833	-15.1383	-15.8744	-17.5769										17.8	-1.07997	-37.2147	-0.032223	-0.001715		17.8	-0.386132	-1.37105	0.0084857	0.141045		17.8
																		0.900167	-0.05652	-0.00594	-0.00596		0.900167	-15.1799	-15.9081	-17.6153										17.8668	-1.07883	-37.2137	-0.035431	-0.001628		17.8668	-0.392999	-1.36174	0.0059649	0.138876		17.8668
																		0.903333	-0.06065	-0.00416	-0.00757		0.903333	-15.2133	-15.942	-17.6677										17.9333	-1.0795	-37.2096	-0.033562	-0.004404		17.9333	-0.393862	-1.36402	0.0092264	0.138892		17.9333
																		0.907	-0.05569	-0.00437	-0.00569		0.907	-15.2619	-15.9722	-17.7192										17.9998	-1.08193	-37.2131	-0.037656	-0.003579		17.9998	-0.388694	-1.36029	0.0066303	0.137718		17.9998
																		0.91	-0.06366	-0.00458	-0.01084		0.91	-15.3056	-16.0064	-17.7638										18.0667	-1.0814	-37.2309	-0.036234	-0.003215		18.0667	-0.386031	-1.36165	0.0098559	0.135308		18.0667
																		0.913167	-0.05893	-0.00816	-0.01008		0.913167	-15.3487	-16.0442	-17.8108										18.1333	-1.07927	-37.2309	-0.03453	-0.002465		18.1333	-0.386945	-1.35199	0.0042822	0.138297		18.1333
																		0.9165	-0.06302	-0.00663	-0.00373		0.9165	-15.3877	-16.079	-17.8628										18.1998	-1.07778	-37.2317	-0.028836	0.0001842		18.1998	-0.386939	-1.35274	0.0044656	0.139928		18.1998
																		0.920167	-0.05784	-0.00545	-0.00857		0.920167	-15.4285	-16.1167	-17.9099										18.2667	-1.07503	-37.2308	-0.032553	-0.002801		18.2667	-0.385735	-1.34499	0.0081194	0.140038		18.2667
																		0.923333	-0.06545	-0.00662	-0.00988		0.923333	-15.467	-16.1447	-17.9537										18.3335	-1.07208	-37.2319	-0.030472	0.0015197		18.3335	-0.385106	-1.34692	0.0060316	0.139902		18.3335
																		0.926667	-0.06563	-0.00475	-0.00326		0.926667	-15.511	-16.1853	-17.991										18.4	-1.07268	-37.2307	-0.037209	-0.004502		18.4	-0.382329	-1.34608	0.0083246	0.13917		18.4
																		0.93	-0.06098	-0.00226	-0.00752		0.93	-15.554	-16.216	-18.0454										18.4667	-1.07245	-37.2377	-0.033954	-0.001811		18.4667	-0.382229	-1.34061	0.0126181	0.139088		18.4667
																		0.933167	-0.06625	-0.00264	-0.00545		0.933167	-15.5955	-16.2517	-18.0885										18.5333	-1.07044	-37.2418	-0.030562	-0.000159		18.5333	-0.381195	-1.34307	0.0085724	0.137982		18.5333
																		0.936833	-0.06843	-0.00217	-0.00773		0.936833	-15.6369	-16.2842	-18.1357										18.6	-1.06857	-37.2418	-0.034783	0.0011411		18.6	-0.377365	-1.33526	0.0090309	0.143384		18.6
																		0.940167	-0.07082	-0.00957	-0.0127		0.940167	-15.6806	-16.3177	-18.1811										18.6668	-1.06817	-37.2423	-0.030388	-0.00031		18.6668	-0.379149	-1.33398	0.0070039	0.139577		18.6668
																		0.943333	-0.07002	-0.00651	-0.01343		0.943333	-15.7126	-16.3475	-18.2274										18.7333	-1.06497	-37.249	-0.037478	-0.003827		18.7333	-0.383696	-1.32997	0.0056569	0.13592		18.7333
																		0.946667	-0.0706	-0.00533	-0.01062		0.946667	-15.7567	-16.3807	-18.2814										18.7998	-1.0634	-37.2457	-0.033459	-0.001052		18.7998	-0.379883	-1.32984	0.0067963	0.140505		18.7998
																		0.950167	-0.06567	-0.00594	-0.00861		0.950167	-15.7985	-16.415	-18.3107										18.8667	-1.06188	-37.2465	-0.032936	-0.000201		18.8667	-0.382436	-1.32304	0.0092941	0.137972		18.8667
																		0.953167	-0.066	-0.00917	-0.01156		0.953167	-15.8449	-16.445	-18.3561										18.9333	-1.06431	-37.2611	-0.031935	-0.003818		18.9333	-0.376336	-1.31883	0.0100887	0.138842		18.9333
																		0.956833	-0.06772	-0.00519	-0.00866		0.956833	-15.882	-16.4771	-18.4092										19.0002	-1.06197	-37.2579	-0.032515	-0.002146		19.0002	-0.380893	-1.31443	0.0080057	0.139406		19.0002
																		0.960167	-0.07063	-0.00348	-0.01515		0.960167	-15.9228	-16.5142	-18.4509										19.0667	-1.05538	-37.2651	-0.035044	-0.001119		19.0667	-0.379264	-1.31435	0.0052541	0.138037		19.0667
																		0.963333	-0.06588	-0.00632	-0.00932		0.963333	-15.9577	-16.5411	-18.4984										19.1335	-1.05829	-37.261	-0.034322	-0.000421		19.1335	-0.380819	-1.30685	0.0055657	0.143378		19.1335
																		0.966667	-0.07405	-0.00906	-0.0088		0.966667	-16.0026	-16.5763	-18.5453										19.2	-1.05847	-37.2539	-0.037775	-0.002292		19.2	-0.375871	-1.30623	0.0061581	0.138832		19.2
																		0.970167	-0.07314	-0.00679	-0.00776		0.970167	-16.0333	-16.6118	-18.5842										19.2667	-1.05702	-37.2569	-0.031782	-0.003526		19.2667	-0.375537	-1.31078	0.0064006	0.1384		19.2667
																		0.9735	-0.0715	-0.0098	-0.01512		0.9735	-16.0787	-16.6438	-18.6256										19.3335	-1.05095	-37.2654	-0.029535	0.0023886		19.3335	-0.37972	-1.30739	0.0065279	0.142911		19.3335
																		0.976833	-0.07529	-0.00678	-0.01208		0.976833	-16.1133	-16.6755	-18.6705										19.4	-1.04867	-37.2557	-0.034517	-0.001865		19.4	-0.373675	-1.30071	0.0071084	0.137635		19.4
																		0.980333	-0.07856	-0.00737	-0.01115		0.980333	-16.1582	-16.7039	-18.7112										19.4668	-1.05572	-37.2594	-0.031927	0.0037498		19.4668	-0.374909	-1.30665	0.0055134	0.137739		19.4668
																		0.983333	-0.07237	-0.00483	-0.0106		0.983333	-16.1994	-16.733	-18.7515										19.5333	-1.04819	-37.2681	-0.036482	-0.002474		19.5333	-0.36985	-1.29172	0.0084787	0.140571		19.5333
																		0.9865	-0.07094	-0.00719	-0.01441		0.9865	-16.2409	-16.7621	-18.7929										19.6	-1.04814	-37.2654	-0.034417	0.0001999		19.6	-0.378089	-1.29675	0.0048457	0.14147		19.6
																		0.990167	-0.07346	-0.00824	-0.01389		0.990167	-16.2748	-16.7915	-18.8382										19.6667	-1.05126	-37.2704	-0.036683	-0.005472		19.6667	-0.37493	-1.28986	0.0093856	0.141431		19.6667
																		0.9935	-0.0745	-0.00893	-0.01511		0.9935	-16.3152	-16.8226	-18.8798										19.7333	-1.04795	-37.2683	-0.030979	0.0004907		19.7333	-0.375306	-1.28692	0.008219	0.136478		19.7333
																		0.996667	-0.07382	-0.0059	-0.01791		0.996667	-16.3522	-16.8533	-18.9197										19.8002	-1.05361	-37.2741	-0.036994	-0.00241		19.8002	-0.375379	-1.28818	0.0098124	0.138911		19.8002
																		1.00033	-0.06728	-0.00503	-0.00969		1.00033	-16.3887	-16.8836	-18.968										19.8667	-1.0431	-37.2756	-0.038308	-0.003637		19.8667	-0.373501	-1.28248	0.0045667	0.136832		19.8667
																		1.00333	-0.06975	-0.00365	-0.01188		1.00333	-16.43	-16.9209	-19.0151										19.9332	-1.04373	-37.2752	-0.035232	-0.000208		19.9332	-0.371688	-1.28307	0.0076168	0.13876		19.9332
																		1.0065	-0.06971	-0.00847	-0.01572		1.0065	-16.4636	-16.9432	-19.0545										20	-1.04791	-37.2775	-0.032505	0.001294		20	-0.37116	-1.27757	0.0097499	0.138657		20
																		1.01017	-0.07789	-0.00486	-0.0085		1.01017	-16.5075	-16.9711	-19.0989
																		1.0135	-0.06701	-0.00874	-0.01247		1.0135	-16.5497	-16.9988	-19.1539
																		1.01667	-0.06746	-0.01069	-0.0134		1.01667	-16.5854	-17.0261	-19.1809
																		1.02	-0.07653	-0.01268	-0.01555		1.02	-16.6256	-17.0592	-19.2216
																		1.02333	-0.07713	-0.01008	-0.01434		1.02333	-16.6566	-17.0908	-19.2661
																		1.0265	-0.07169	-0.01425	-0.02051		1.0265	-16.6999	-17.1152	-19.3012
																		1.03017	-0.07615	-0.01484	-0.01045		1.03017	-16.7379	-17.1401	-19.3479
																		1.03333	-0.07361	-0.01417	-0.01421		1.03333	-16.7709	-17.1652	-19.3883
																		1.03667	-0.07486	-0.01035	-0.02134		1.03667	-16.8118	-17.1986	-19.425
																		1.04	-0.07726	-0.02184	-0.01968		1.04	-16.8428	-17.2218	-19.4721
																		1.0435	-0.0727	-0.01244	-0.01386		1.0435	-16.8888	-17.2483	-19.5113
																		1.0465	-0.07463	-0.01686	-0.01673		1.0465	-16.9197	-17.2826	-19.5549
																		1.05017	-0.0839	-0.02027	-0.01745		1.05017	-16.957	-17.3076	-19.5956
																		1.0535	-0.07701	-0.0137	-0.01812		1.0535	-16.9952	-17.3368	-19.6405
																		1.05667	-0.07653	-0.0145	-0.01759		1.05667	-17.028	-17.3498	-19.6791
																		1.06	-0.08095	-0.02528	-0.02151		1.06	-17.0727	-17.3827	-19.7156
																		1.0635	-0.08544	-0.01427	-0.0172		1.0635	-17.1127	-17.4092	-19.7538
																		1.0665	-0.07849	-0.01603	-0.01924		1.0665	-17.1458	-17.4376	-19.7899
																		1.07017	-0.08391	-0.0208	-0.01654		1.07017	-17.1835	-17.457	-19.8347
																		1.07367	-0.07936	-0.01666	-0.01994		1.07367	-17.225	-17.4867	-19.8753
																		1.07667	-0.08414	-0.01354	-0.01876		1.07667	-17.2584	-17.512	-19.9117
																		1.08017	-0.08689	-0.02665	-0.02311		1.08017	-17.2906	-17.5329	-19.9493
																		1.0835	-0.08565	-0.02017	-0.01998		1.0835	-17.3237	-17.5636	-19.9935
																		1.08683	-0.08444	-0.0189	-0.02574		1.08683	-17.3683	-17.5892	-20.0309
																		1.09	-0.08904	-0.02098	-0.02799		1.09	-17.4042	-17.6177	-20.0697
																		1.09367	-0.08302	-0.01921	-0.02571		1.09367	-17.4364	-17.6352	-20.1115
																		1.09667	-0.08585	-0.01676	-0.02031		1.09667	-17.471	-17.6633	-20.1446
																		1.09983	-0.08645	-0.02259	-0.02367		1.09983	-17.497	-17.6909	-20.1885
																		1.1035	-0.08621	-0.02049	-0.02327		1.1035	-17.5429	-17.7139	-20.2248
																		1.10683	-0.09161	-0.01971	-0.02801		1.10683	-17.576	-17.7358	-20.2637
																		1.11	-0.09487	-0.02441	-0.02359		1.11	-17.6081	-17.7609	-20.3031
																		1.11333	-0.0907	-0.02079	-0.02488		1.11333	-17.6473	-17.7937	-20.3448
																		1.11683	-0.08774	-0.0177	-0.02199		1.11683	-17.679	-17.8136	-20.3795
																		1.11983	-0.08963	-0.01785	-0.02915		1.11983	-17.7152	-17.8319	-20.4185
																		1.1235	-0.09095	-0.0198	-0.0255		1.1235	-17.7493	-17.8578	-20.446
																		1.12683	-0.09222	-0.02097	-0.028		1.12683	-17.7836	-17.8836	-20.4866
																		1.13	-0.08987	-0.02505	-0.02685		1.13	-17.8158	-17.9016	-20.5271
																		1.13333	-0.09332	-0.02374	-0.02697		1.13333	-17.8537	-17.9276	-20.5706
																		1.13683	-0.09279	-0.02393	-0.02792		1.13683	-17.8855	-17.9576	-20.6049
																		1.13983	-0.09821	-0.0263	-0.02406		1.13983	-17.9287	-17.9784	-20.6371
																		1.14333	-0.09755	-0.02802	-0.02964		1.14333	-17.9561	-17.9996	-20.6723
																		1.14683	-0.09576	-0.02141	-0.02221		1.14683	-17.9851	-18.0177	-20.7099
																		1.15	-0.09582	-0.02588	-0.02877		1.15	-18.0399	-18.0465	-20.7532
																		1.15333	-0.09661	-0.02632	-0.02894		1.15333	-18.0601	-18.0663	-20.7878
																		1.15683	-0.09813	-0.02456	-0.02832		1.15683	-18.0912	-18.0871	-20.8266
																		1.15983	-0.101	-0.02386	-0.02694		1.15983	-18.1255	-18.1121	-20.8582
																		1.1635	-0.10058	-0.03101	-0.02767		1.1635	-18.1566	-18.1276	-20.8959
																		1.167	-0.09606	-0.02378	-0.02923		1.167	-18.1853	-18.1496	-20.9318
																		1.17	-0.0963	-0.02489	-0.02511		1.17	-18.2271	-18.178	-20.9672
																		1.1735	-0.09835	-0.02923	-0.02952		1.1735	-18.2623	-18.1975	-21.0069
																		1.17683	-0.09612	-0.02668	-0.02261		1.17683	-18.2981	-18.2202	-21.0404
																		1.18	-0.09409	-0.02589	-0.02583		1.18	-18.3276	-18.2336	-21.0705
																		1.1835	-0.09954	-0.02893	-0.02618		1.1835	-18.3591	-18.2601	-21.1106
																		1.18667	-0.09883	-0.03037	-0.02242		1.18667	-18.3895	-18.2744	-21.1448
																		1.19	-0.09641	-0.02267	-0.02382		1.19	-18.4255	-18.2951	-21.1858
																		1.19317	-0.09563	-0.02176	-0.0323		1.19317	-18.4594	-18.3178	-21.2211
																		1.19683	-0.1031	-0.028	-0.02911		1.19683	-18.5001	-18.3398	-21.2543
																		1.20017	-0.09581	-0.02347	-0.02753		1.20017	-18.5258	-18.3541	-21.2847
																		1.20333	-0.1012	-0.02591	-0.0343		1.20333	-18.5589	-18.3762	-21.3139
																		1.20667	-0.1011	-0.03162	-0.02958		1.20667	-18.5863	-18.3986	-21.3515
																		1.21017	-0.09646	-0.02912	-0.03041		1.21017	-18.6171	-18.4144	-21.3796
																		1.21317	-0.09481	-0.03039	-0.03195		1.21317	-18.6523	-18.4324	-21.4159
																		1.21683	-0.10772	-0.03377	-0.03185		1.21683	-18.6878	-18.453	-21.4491
																		1.22017	-0.09884	-0.03196	-0.03286		1.22017	-18.7206	-18.4688	-21.486
																		1.22333	-0.1013	-0.02877	-0.03107		1.22333	-18.7516	-18.4893	-21.5173
																		1.22667	-0.10234	-0.03386	-0.03161		1.22667	-18.79	-18.5104	-21.5508
																		1.23017	-0.1064	-0.03674	-0.03273		1.23017	-18.8138	-18.5241	-21.5915
																		1.23317	-0.1052	-0.03524	-0.03173		1.23317	-18.8373	-18.5376	-21.6276
																		1.23683	-0.10677	-0.03817	-0.03297		1.23683	-18.8754	-18.5639	-21.6525
																		1.24033	-0.10282	-0.03296	-0.03182		1.24033	-18.9076	-18.5771	-21.6787
																		1.24333	-0.10566	-0.03674	-0.0313		1.24333	-18.938	-18.5939	-21.7095
																		1.24683	-0.11061	-0.04017	-0.03997		1.24683	-18.9701	-18.6174	-21.7434
																		1.25017	-0.10337	-0.03617	-0.03507		1.25017	-19.0075	-18.6358	-21.7802
																		1.25333	-0.10435	-0.03724	-0.0372		1.25333	-19.0276	-18.6449	-21.8143
																		1.25683	-0.11229	-0.03933	-0.03762		1.25683	-19.0581	-18.6671	-21.8427
																		1.26	-0.11363	-0.0393	-0.04009		1.26	-19.0911	-18.6849	-21.8727
																		1.26333	-0.10978	-0.03515	-0.03124		1.26333	-19.1237	-18.704	-21.9089
																		1.26683	-0.11071	-0.03495	-0.03929		1.26683	-19.1593	-18.7241	-21.9446
																		1.27017	-0.11325	-0.04156	-0.03539		1.27017	-19.1911	-18.7312	-21.9713
																		1.27333	-0.11283	-0.03517	-0.03847		1.27333	-19.2191	-18.7534	-22.0058
																		1.27683	-0.11594	-0.03866	-0.04003		1.27683	-19.2451	-18.7753	-22.0291
																		1.28	-0.11114	-0.03817	-0.0353		1.28	-19.2813	-18.7919	-22.0647
																		1.28317	-0.11386	-0.04056	-0.03982		1.28317	-19.3098	-18.8096	-22.1089
																		1.28683	-0.1227	-0.04269	-0.03956		1.28683	-19.3432	-18.8302	-22.1316
																		1.29017	-0.11874	-0.03433	-0.04079		1.29017	-19.3738	-18.8536	-22.1648
																		1.2935	-0.11591	-0.04046	-0.04303		1.2935	-19.4058	-18.8655	-22.196
																		1.297	-0.11758	-0.04244	-0.04336		1.297	-19.4298	-18.8796	-22.2326
																		1.3	-0.1223	-0.04398	-0.04119		1.3	-19.4599	-18.8926	-22.2603
																		1.3035	-0.11651	-0.03988	-0.04211		1.3035	-19.4906	-18.9062	-22.2888
																		1.30683	-0.11579	-0.04039	-0.04309		1.30683	-19.5193	-18.9191	-22.3189
																		1.31017	-0.11894	-0.04509	-0.04379		1.31017	-19.5513	-18.9404	-22.3609
																		1.3135	-0.11691	-0.04171	-0.04603		1.3135	-19.5865	-18.9595	-22.3826
																		1.31667	-0.12057	-0.04558	-0.04728		1.31667	-19.6156	-18.9675	-22.412
																		1.32	-0.12512	-0.04578	-0.04348		1.32	-19.6467	-18.9858	-22.4492
																		1.3235	-0.12112	-0.04038	-0.04175		1.3235	-19.6719	-19.003	-22.4781
																		1.3265	-0.11834	-0.03914	-0.04633		1.3265	-19.6976	-19.0146	-22.4971
																		1.33017	-0.12538	-0.04767	-0.04328		1.33017	-19.7276	-19.0298	-22.5318
																		1.33367	-0.12385	-0.04193	-0.04387		1.33367	-19.7558	-19.0419	-22.5575
																		1.33667	-0.12652	-0.04293	-0.04403		1.33667	-19.7933	-19.0536	-22.5958
																		1.33983	-0.12091	-0.04051	-0.04426		1.33983	-19.8206	-19.0692	-22.6239
																		1.3435	-0.12673	-0.04797	-0.04021		1.3435	-19.8397	-19.0773	-22.6548
																		1.34667	-0.12389	-0.04497	-0.04293		1.34667	-19.8688	-19.0935	-22.6794
																		1.35	-0.1208	-0.0477	-0.04233		1.35	-19.8925	-19.1083	-22.7139
																		1.35367	-0.12328	-0.04227	-0.0425		1.35367	-19.9306	-19.1234	-22.7399
																		1.3565	-0.12417	-0.04473	-0.04736		1.3565	-19.9573	-19.1388	-22.7662
																		1.35983	-0.12605	-0.04213	-0.04639		1.35983	-19.9923	-19.1625	-22.8136
																		1.36333	-0.12918	-0.0448	-0.04395		1.36333	-20.0153	-19.1675	-22.8282
																		1.36667	-0.12552	-0.0393	-0.04843		1.36667	-20.0424	-19.1797	-22.8503
																		1.37	-0.12578	-0.04538	-0.04968		1.37	-20.0725	-19.1977	-22.8802
																		1.37333	-0.12942	-0.04368	-0.04585		1.37333	-20.0912	-19.2137	-22.9114
																		1.3765	-0.12885	-0.04401	-0.04786		1.3765	-20.1208	-19.2282	-22.9413
																		1.37983	-0.12269	-0.04444	-0.05316		1.37983	-20.1468	-19.2396	-22.9654
																		1.3835	-0.13432	-0.05164	-0.05011		1.3835	-20.1819	-19.2408	-22.9945
																		1.38667	-0.12806	-0.05108	-0.04629		1.38667	-20.2018	-19.262	-23.0236
																		1.39033	-0.12696	-0.05238	-0.04912		1.39033	-20.2268	-19.2754	-23.0497
																		1.39333	-0.12592	-0.04982	-0.05637		1.39333	-20.2612	-19.2887	-23.0866
																		1.3965	-0.1324	-0.05097	-0.04764		1.3965	-20.2939	-19.303	-23.1055
																		1.40017	-0.12453	-0.0521	-0.04634		1.40017	-20.3125	-19.3154	-23.1301
																		1.4035	-0.13167	-0.05183	-0.05039		1.4035	-20.3401	-19.3256	-23.163
																		1.40683	-0.12377	-0.04804	-0.04905		1.40683	-20.3699	-19.335	-23.1864
																		1.41033	-0.12831	-0.05882	-0.0525		1.41033	-20.3935	-19.3415	-23.2153
																		1.41333	-0.1348	-0.05751	-0.05397		1.41333	-20.4207	-19.3677	-23.2389
																		1.4165	-0.12906	-0.04921	-0.05374		1.4165	-20.4534	-19.3596	-23.2629
																		1.42017	-0.12515	-0.04827	-0.05177		1.42017	-20.4754	-19.3817	-23.2975
																		1.4235	-0.13468	-0.0563	-0.05617		1.4235	-20.4989	-19.3955	-23.323
																		1.427	-0.13106	-0.0547	-0.04898		1.427	-20.5311	-19.4071	-23.3449
																		1.42983	-0.13566	-0.05439	-0.05653		1.42983	-20.5479	-19.4248	-23.374
																		1.4335	-0.12635	-0.055	-0.05521		1.4335	-20.5835	-19.4394	-23.4049
																		1.43683	-0.13603	-0.05797	-0.0551		1.43683	-20.6082	-19.4461	-23.434
																		1.44	-0.13523	-0.05718	-0.05333		1.44	-20.6275	-19.4457	-23.4513
																		1.4435	-0.13605	-0.05566	-0.05462		1.4435	-20.6591	-19.4598	-23.484
																		1.44667	-0.14316	-0.05911	-0.05841		1.44667	-20.6891	-19.4714	-23.5068
																		1.44983	-0.13762	-0.05533	-0.05825		1.44983	-20.717	-19.4797	-23.5429
																		1.4535	-0.13628	-0.05269	-0.05373		1.4535	-20.7375	-19.4907	-23.5635
																		1.45683	-0.14237	-0.06148	-0.05341		1.45683	-20.7548	-19.5017	-23.5856
																		1.46	-0.14327	-0.05716	-0.05578		1.46	-20.7843	-19.5164	-23.6067
																		1.46333	-0.13545	-0.05672	-0.05951		1.46333	-20.8207	-19.5213	-23.6355
																		1.467	-0.13898	-0.05846	-0.05753		1.467	-20.8432	-19.529	-23.6643
																		1.46983	-0.14343	-0.05507	-0.05807		1.46983	-20.8651	-19.5361	-23.6896
																		1.4735	-0.14098	-0.05585	-0.05756		1.4735	-20.8938	-19.5494	-23.7106
																		1.47683	-0.14392	-0.05902	-0.06449		1.47683	-20.9193	-19.5627	-23.7378
																		1.48	-0.13932	-0.06454	-0.06066		1.48	-20.9297	-19.5738	-23.7634
																		1.48333	-0.14283	-0.05719	-0.05205		1.48333	-20.961	-19.5773	-23.7879
																		1.48667	-0.14276	-0.0617	-0.05713		1.48667	-20.9818	-19.6001	-23.815
																		1.48983	-0.14775	-0.05959	-0.05497		1.48983	-21.0103	-19.6017	-23.8409
																		1.4935	-0.14508	-0.06117	-0.06101		1.4935	-21.0422	-19.6047	-23.8622
																		1.49683	-0.14953	-0.0627	-0.06263		1.49683	-21.0676	-19.6195	-23.8926
																		1.5	-0.15054	-0.06218	-0.06022		1.5	-21.0889	-19.6269	-23.9121
																		1.50333	-0.14548	-0.05897	-0.05491		1.50333	-21.1098	-19.6387	-23.9409
																		1.50667	-0.14437	-0.05923	-0.06679		1.50667	-21.1325	-19.6407	-23.9634
																		1.50983	-0.14976	-0.06567	-0.06872		1.50983	-21.159	-19.6523	-23.9879
																		1.5135	-0.14537	-0.06121	-0.0648		1.5135	-21.1849	-19.66	-24.0093
																		1.5175	-0.15146	-0.05838	-0.06047		1.5175	-21.209	-19.6684	-24.0341
																		1.52	-0.14757	-0.06393	-0.06022		1.52	-21.2274	-19.6742	-24.0563
																		1.52333	-0.14777	-0.06485	-0.05707		1.52333	-21.2537	-19.6908	-24.0725
																		1.52683	-0.14972	-0.06213	-0.0602		1.52683	-21.2879	-19.6926	-24.108
																		1.53017	-0.15304	-0.06351	-0.06278		1.53017	-21.306	-19.6975	-24.1266
																		1.5335	-0.14415	-0.05832	-0.06172		1.5335	-21.3189	-19.7066	-24.1546
																		1.53683	-0.14815	-0.06606	-0.06287		1.53683	-21.3508	-19.7123	-24.1708
																		1.54033	-0.14867	-0.05714	-0.0607		1.54033	-21.3774	-19.7231	-24.1958
																		1.54317	-0.15662	-0.06542	-0.06309		1.54317	-21.3969	-19.7238	-24.2215
																		1.54683	-0.14391	-0.05978	-0.05937		1.54683	-21.4223	-19.7377	-24.2596
																		1.55017	-0.14849	-0.06409	-0.0579		1.55017	-21.4415	-19.7505	-24.2627
																		1.55333	-0.15067	-0.06188	-0.06522		1.55333	-21.4643	-19.7416	-24.2975
																		1.557	-0.1441	-0.06441	-0.06564		1.557	-21.4896	-19.7667	-24.3113
																		1.56	-0.14855	-0.0679	-0.06798		1.56	-21.5167	-19.7676	-24.3406
																		1.56317	-0.153	-0.06671	-0.06218		1.56317	-21.5391	-19.7738	-24.364
																		1.56683	-0.14775	-0.0645	-0.06498		1.56683	-21.5641	-19.7907	-24.3839
																		1.57017	-0.15356	-0.06752	-0.06788		1.57017	-21.5893	-19.7942	-24.3988
																		1.57333	-0.15312	-0.07328	-0.06714		1.57333	-21.6054	-19.7967	-24.4336
																		1.577	-0.14676	-0.06984	-0.06487		1.577	-21.6307	-19.8012	-24.4503
																		1.58	-0.1496	-0.06884	-0.07095		1.58	-21.6536	-19.8093	-24.4847
																		1.58317	-0.15365	-0.07357	-0.07003		1.58317	-21.6766	-19.8184	-24.5011
																		1.58683	-0.14695	-0.06995	-0.06749		1.58683	-21.7057	-19.8194	-24.5152
																		1.59017	-0.1516	-0.07341	-0.07369		1.59017	-21.7283	-19.8242	-24.538
																		1.59333	-0.1597	-0.07052	-0.07224		1.59333	-21.7476	-19.8425	-24.5568
																		1.59667	-0.15496	-0.07188	-0.07038		1.59667	-21.7756	-19.8506	-24.5897
																		1.60017	-0.14801	-0.07498	-0.07188		1.60017	-21.8016	-19.8566	-24.6079
																		1.60317	-0.15433	-0.07997	-0.07036		1.60317	-21.8157	-19.8567	-24.6329
																		1.60667	-0.15687	-0.06919	-0.06522		1.60667	-21.8389	-19.8616	-24.6546
																		1.61017	-0.15353	-0.07411	-0.07566		1.61017	-21.854	-19.8647	-24.6673
																		1.61333	-0.16	-0.07947	-0.07497		1.61333	-21.8828	-19.8754	-24.6992
																		1.61667	-0.15423	-0.0691	-0.06748		1.61667	-21.9096	-19.8716	-24.7239
																		1.62017	-0.15517	-0.07367	-0.07728		1.62017	-21.9298	-19.8817	-24.7375
																		1.62317	-0.16107	-0.0778	-0.07139		1.62317	-21.9532	-19.9	-24.7644
																		1.62683	-0.16106	-0.0679	-0.07245		1.62683	-21.9759	-19.8903	-24.7847
																		1.63017	-0.16085	-0.07533	-0.07881		1.63017	-21.9974	-19.9048	-24.804
																		1.63333	-0.15645	-0.07158	-0.07537		1.63333	-22.0232	-19.9127	-24.8179
																		1.63667	-0.16482	-0.07233	-0.07211		1.63667	-22.0361	-19.9145	-24.8435
																		1.64017	-0.16108	-0.07313	-0.07539		1.64017	-22.0618	-19.9185	-24.8658
																		1.6435	-0.16136	-0.07642	-0.07902		1.6435	-22.0734	-19.9166	-24.8759
																		1.64683	-0.16217	-0.07327	-0.077		1.64683	-22.1048	-19.9233	-24.9111
																		1.65033	-0.16414	-0.07703	-0.07976		1.65033	-22.1317	-19.93	-24.9174
																		1.65333	-0.17049	-0.07969	-0.07728		1.65333	-22.1503	-19.9329	-24.9463
																		1.65683	-0.16862	-0.07823	-0.07576		1.65683	-22.1588	-19.9518	-24.9623
																		1.66017	-0.16666	-0.07595	-0.0769		1.66017	-22.1812	-19.9521	-24.9898
																		1.6635	-0.16764	-0.07698	-0.07488		1.6635	-22.2136	-19.9414	-25.0093
																		1.66667	-0.17067	-0.07679	-0.0784		1.66667	-22.2338	-19.9641	-25.0392
																		1.67033	-0.16943	-0.07549	-0.07458		1.67033	-22.2452	-19.9566	-25.0542
																		1.67333	-0.17255	-0.08302	-0.0758		1.67333	-22.2769	-19.974	-25.0681
																		1.6765	-0.17398	-0.08068	-0.08231		1.6765	-22.2881	-19.9725	-25.0947
																		1.68017	-0.16782	-0.07888	-0.07599		1.68017	-22.3028	-19.9678	-25.1074
																		1.6835	-0.16771	-0.08019	-0.07539		1.6835	-22.3398	-19.9738	-25.1306
																		1.68667	-0.17326	-0.08356	-0.07412		1.68667	-22.3643	-19.9738	-25.1581
																		1.69033	-0.17425	-0.08265	-0.07972		1.69033	-22.3731	-19.9861	-25.1701
																		1.6935	-0.17445	-0.08326	-0.07792		1.6935	-22.3969	-19.9896	-25.1834
																		1.69683	-0.17429	-0.0821	-0.08156		1.69683	-22.4072	-19.993	-25.2053
																		1.70017	-0.1744	-0.07909	-0.08117		1.70017	-22.4318	-19.9924	-25.2289
																		1.7035	-0.1728	-0.08529	-0.08373		1.7035	-22.4474	-19.9979	-25.2462
																		1.70667	-0.1773	-0.08383	-0.08347		1.70667	-22.4761	-20.0031	-25.2651
																		1.71	-0.17402	-0.0824	-0.08158		1.71	-22.4987	-19.9973	-25.2833
																		1.7135	-0.17253	-0.08134	-0.07674		1.7135	-22.5067	-20.0008	-25.3046
																		1.7165	-0.17231	-0.08084	-0.07977		1.7165	-22.5335	-20.0031	-25.3228
																		1.72	-0.17642	-0.08347	-0.08157		1.72	-22.5565	-20.0148	-25.3402
																		1.72367	-0.17307	-0.08412	-0.07696		1.72367	-22.5672	-20.0085	-25.3668
																		1.72667	-0.17606	-0.08664	-0.0792		1.72667	-22.5947	-20.0102	-25.3824
																		1.73017	-0.17531	-0.08128	-0.07818		1.73017	-22.6088	-20.0189	-25.3952
																		1.7335	-0.17076	-0.08146	-0.08036		1.7335	-22.63	-20.0275	-25.4224
																		1.73667	-0.17092	-0.08302	-0.08114		1.73667	-22.6469	-20.026	-25.4419
																		1.74017	-0.18159	-0.08309	-0.07945		1.74017	-22.6727	-20.0284	-25.4674
																		1.74367	-0.17136	-0.08323	-0.0829		1.74367	-22.695	-20.0243	-25.4789
																		1.74667	-0.17822	-0.0858	-0.08417		1.74667	-22.7146	-20.0301	-25.5007
																		1.75017	-0.17702	-0.08878	-0.08312		1.75017	-22.7349	-20.0388	-25.5178
																		1.7535	-0.17806	-0.08175	-0.08899		1.7535	-22.75	-20.035	-25.5384
																		1.75683	-0.18291	-0.08855	-0.08672		1.75683	-22.7685	-20.0445	-25.558
																		1.76017	-0.17835	-0.08807	-0.08261		1.76017	-22.7926	-20.0403	-25.5773
																		1.76333	-0.17699	-0.08445	-0.08014		1.76333	-22.8053	-20.0504	-25.5905
																		1.76667	-0.17681	-0.08713	-0.08392		1.76667	-22.8229	-20.0456	-25.6161
																		1.77017	-0.18585	-0.09001	-0.08342		1.77017	-22.8344	-20.0585	-25.6302
																		1.7735	-0.17457	-0.08637	-0.08348		1.7735	-22.8671	-20.044	-25.6489
																		1.77683	-0.17398	-0.09008	-0.08304		1.77683	-22.8886	-20.0614	-25.6633
																		1.78	-0.18296	-0.0974	-0.09167		1.78	-22.9035	-20.0546	-25.6749
																		1.78333	-0.18475	-0.09204	-0.08289		1.78333	-22.9317	-20.0577	-25.6992
																		1.78683	-0.17803	-0.09207	-0.08929		1.78683	-22.9507	-20.0637	-25.7203
																		1.78983	-0.17993	-0.09151	-0.09202		1.78983	-22.964	-20.066	-25.7348
																		1.79333	-0.18721	-0.09563	-0.08864		1.79333	-22.9861	-20.067	-25.7523
																		1.79683	-0.1815	-0.09419	-0.08765		1.79683	-22.9971	-20.0677	-25.7667
																		1.8	-0.18799	-0.10128	-0.09234		1.8	-23.0213	-20.0606	-25.7895
																		1.80333	-0.18462	-0.09185	-0.09169		1.80333	-23.0456	-20.0647	-25.802
																		1.80683	-0.18369	-0.0919	-0.09175		1.80683	-23.0616	-20.0708	-25.8255
																		1.80983	-0.18584	-0.0961	-0.09218		1.80983	-23.0761	-20.0756	-25.8349
																		1.81333	-0.18931	-0.09383	-0.08835		1.81333	-23.0928	-20.0678	-25.8502
																		1.817	-0.18467	-0.08959	-0.08701		1.817	-23.1105	-20.0679	-25.879
																		1.82	-0.18959	-0.09614	-0.09537		1.82	-23.1323	-20.0672	-25.8922
																		1.8235	-0.1924	-0.09495	-0.09017		1.8235	-23.1499	-20.0753	-25.9069
																		1.82683	-0.18734	-0.09428	-0.09256		1.82683	-23.1697	-20.0822	-25.9312
																		1.83	-0.1883	-0.09429	-0.09657		1.83	-23.1855	-20.074	-25.9419
																		1.8335	-0.19334	-0.09295	-0.08984		1.8335	-23.2061	-20.0725	-25.9575
																		1.83667	-0.19207	-0.0942	-0.09086		1.83667	-23.2284	-20.0867	-25.9751
																		1.84	-0.19691	-0.09871	-0.09541		1.84	-23.2559	-20.0755	-25.9977
																		1.8435	-0.19313	-0.09772	-0.09694		1.8435	-23.2679	-20.0776	-26.0043
																		1.84683	-0.19801	-0.09324	-0.09309		1.84683	-23.2855	-20.0882	-26.0335
																		1.85017	-0.19832	-0.09749	-0.1011		1.85017	-23.2933	-20.0778	-26.0458
																		1.8535	-0.20136	-0.10024	-0.09766		1.8535	-23.3137	-20.0866	-26.0665
																		1.85667	-0.19878	-0.09912	-0.10204		1.85667	-23.3292	-20.0877	-26.0842
																		1.85983	-0.19657	-0.09915	-0.09617		1.85983	-23.3478	-20.072	-26.0977
																		1.8635	-0.19841	-0.10002	-0.09896		1.8635	-23.3699	-20.0788	-26.1109
																		1.86683	-0.19759	-0.09926	-0.0917		1.86683	-23.3822	-20.0851	-26.1291
																		1.87017	-0.19762	-0.1016	-0.09562		1.87017	-23.3988	-20.0847	-26.146
																		1.87367	-0.20431	-0.09814	-0.0949		1.87367	-23.4234	-20.0808	-26.168
																		1.87667	-0.20485	-0.10505	-0.0992		1.87667	-23.4449	-20.0818	-26.1766
																		1.88017	-0.202	-0.1059	-0.09772		1.88017	-23.4685	-20.0872	-26.1936
																		1.88317	-0.20305	-0.10551	-0.10295		1.88317	-23.4715	-20.085	-26.2123
																		1.88683	-0.19556	-0.09864	-0.09681		1.88683	-23.4909	-20.0828	-26.2247
																		1.89017	-0.20457	-0.10376	-0.10274		1.89017	-23.5097	-20.0816	-26.241
																		1.89333	-0.2006	-0.1047	-0.10414		1.89333	-23.5278	-20.0702	-26.2537
																		1.8965	-0.20558	-0.10829	-0.09819		1.8965	-23.5441	-20.0763	-26.2806
																		1.90017	-0.20118	-0.09952	-0.09611		1.90017	-23.5584	-20.0864	-26.2919
																		1.90317	-0.20019	-0.10347	-0.10064		1.90317	-23.5768	-20.0704	-26.3063
																		1.90683	-0.20501	-0.10266	-0.09847		1.90683	-23.6058	-20.0759	-26.3279
																		1.91033	-0.19952	-0.10404	-0.1015		1.91033	-23.6126	-20.0755	-26.3395
																		1.91333	-0.19654	-0.10428	-0.10191		1.91333	-23.632	-20.0771	-26.3594
																		1.9165	-0.20024	-0.10476	-0.10204		1.9165	-23.6614	-20.0798	-26.3706
																		1.92017	-0.19919	-0.09781	-0.10194		1.92017	-23.6735	-20.0745	-26.3944
																		1.92333	-0.19828	-0.09952	-0.10575		1.92333	-23.6804	-20.0745	-26.3947
																		1.92667	-0.19879	-0.10415	-0.10019		1.92667	-23.6978	-20.0702	-26.423
																		1.93033	-0.19685	-0.10082	-0.10471		1.93033	-23.7148	-20.0728	-26.4391
																		1.93317	-0.19669	-0.1004	-0.09724		1.93317	-23.7358	-20.0779	-26.4487
																		1.9365	-0.20434	-0.11223	-0.10847		1.9365	-23.7451	-20.0785	-26.4637
																		1.94017	-0.20344	-0.10585	-0.10645		1.94017	-23.7656	-20.0597	-26.4826
																		1.94333	-0.19676	-0.10337	-0.10258		1.94333	-23.7817	-20.0679	-26.5023
																		1.947	-0.20478	-0.10446	-0.10202		1.947	-23.7956	-20.0625	-26.5137
																		1.95	-0.20795	-0.11024	-0.10435		1.95	-23.8136	-20.0664	-26.5272
																		1.95317	-0.2033	-0.10664	-0.10413		1.95317	-23.8309	-20.0639	-26.5435
																		1.95683	-0.20772	-0.11327	-0.10328		1.95683	-23.8555	-20.055	-26.5605
																		1.96017	-0.2067	-0.10874	-0.10123		1.96017	-23.8722	-20.0605	-26.5703
																		1.9635	-0.20459	-0.11092	-0.1067		1.9635	-23.8816	-20.0608	-26.5846
																		1.967	-0.21008	-0.1163	-0.10079		1.967	-23.9027	-20.06	-26.6078
																		1.97	-0.2106	-0.10956	-0.10678		1.97	-23.908	-20.063	-26.6195
																		1.97317	-0.20752	-0.11206	-0.10743		1.97317	-23.9264	-20.057	-26.6256
																		1.97683	-0.21009	-0.12018	-0.10864		1.97683	-23.9461	-20.0634	-26.6417
																		1.98017	-0.21344	-0.11205	-0.1086		1.98017	-23.9641	-20.0463	-26.6635
																		1.9835	-0.20789	-0.1087	-0.11175		1.9835	-23.9818	-20.0503	-26.6696
																		1.987	-0.21144	-0.11329	-0.11026		1.987	-23.9965	-20.0428	-26.6899
																		1.99	-0.21072	-0.11381	-0.10739		1.99	-24.0171	-20.0476	-26.6929
																		1.9935	-0.20712	-0.10702	-0.10273		1.9935	-24.0342	-20.045	-26.7129
																		1.99683	-0.21	-0.11426	-0.10967		1.99683	-24.0452	-20.0426	-26.7253
																		2.00017	-0.21143	-0.11214	-0.10722		2.00017	-24.0706	-20.0431	-26.7403
																		2.00367	-0.20727	-0.11392	-0.11163		2.00367	-24.077	-20.0391	-26.7576
																		2.0065	-0.2121	-0.1141	-0.11119		2.0065	-24.0973	-20.0413	-26.7664
																		2.01017	-0.21778	-0.11611	-0.10641		2.01017	-24.1098	-20.0376	-26.7851
																		2.0135	-0.21516	-0.11505	-0.10857		2.0135	-24.1259	-20.0314	-26.8028
																		2.01667	-0.21907	-0.11181	-0.1125		2.01667	-24.1371	-20.0378	-26.815
																		2.02017	-0.22518	-0.1193	-0.11326		2.02017	-24.1589	-20.0294	-26.8231
																		2.02333	-0.21945	-0.11894	-0.11382		2.02333	-24.1744	-20.0292	-26.8407
																		2.0265	-0.21901	-0.11691	-0.11103		2.0265	-24.1897	-20.0174	-26.8543
																		2.03067	-0.22221	-0.11623	-0.11637		2.03067	-24.2094	-20.0158	-26.8752
																		2.0335	-0.22354	-0.11626	-0.11655		2.0335	-24.2161	-20.0202	-26.8839
																		2.03667	-0.21997	-0.11559	-0.11192		2.03667	-24.2355	-20.0234	-26.8985
																		2.04033	-0.22516	-0.11802	-0.11448		2.04033	-24.2525	-20.0077	-26.9113
																		2.04333	-0.22346	-0.11892	-0.11601		2.04333	-24.2632	-20.0032	-26.9225
																		2.0465	-0.22866	-0.11971	-0.11428		2.0465	-24.2862	-20.0162	-26.9363
																		2.05017	-0.22079	-0.12239	-0.11658		2.05017	-24.2997	-20.0136	-26.9535
																		2.0535	-0.22583	-0.12177	-0.11898		2.0535	-24.3058	-20.0057	-26.966
																		2.05667	-0.22323	-0.11694	-0.11372		2.05667	-24.3244	-19.9948	-26.9841
																		2.06033	-0.22163	-0.12332	-0.11928		2.06033	-24.3394	-20.0032	-26.9895
																		2.06333	-0.22865	-0.12027	-0.11674		2.06333	-24.3511	-19.9937	-27.0022
																		2.0665	-0.22761	-0.12443	-0.12081		2.0665	-24.3731	-19.9851	-27.024
																		2.07017	-0.22817	-0.12612	-0.11975		2.07017	-24.3894	-19.99	-27.0354
																		2.0735	-0.23145	-0.12192	-0.11512		2.0735	-24.4047	-19.9794	-27.0465
																		2.07667	-0.22432	-0.11847	-0.11228		2.07667	-24.4143	-19.9839	-27.0654
																		2.08	-0.22905	-0.1229	-0.11887		2.08	-24.4358	-19.9817	-27.0759
																		2.0835	-0.22544	-0.12676	-0.11432		2.0835	-24.4504	-19.9752	-27.0871
																		2.08683	-0.22949	-0.11814	-0.11892		2.08683	-24.4607	-19.9822	-27.1017
																		2.09017	-0.22178	-0.12689	-0.11896		2.09017	-24.4765	-19.9693	-27.1126
																		2.0935	-0.22355	-0.1187	-0.11891		2.0935	-24.4848	-19.9662	-27.1349
																		2.097	-0.22528	-0.1191	-0.11814		2.097	-24.5067	-19.9672	-27.14
																		2.09983	-0.22496	-0.11888	-0.11116		2.09983	-24.5211	-19.9612	-27.1609
																		2.1035	-0.22696	-0.12535	-0.12131		2.1035	-24.5395	-19.9503	-27.1738
																		2.10683	-0.2259	-0.11998	-0.11782		2.10683	-24.5532	-19.9495	-27.1829
																		2.11	-0.22584	-0.11911	-0.11889		2.11	-24.5691	-19.9394	-27.1983
																		2.1135	-0.22936	-0.12179	-0.12082		2.1135	-24.5788	-19.9463	-27.2128
																		2.11667	-0.23179	-0.12362	-0.12436		2.11667	-24.5954	-19.9507	-27.2251
																		2.11983	-0.22841	-0.12138	-0.11993		2.11983	-24.6113	-19.9432	-27.2322
																		2.1235	-0.23377	-0.12388	-0.12462		2.1235	-24.6235	-19.9385	-27.2488
																		2.12683	-0.22662	-0.12715	-0.12333		2.12683	-24.6384	-19.9379	-27.2696
																		2.13	-0.23336	-0.12401	-0.1213		2.13	-24.6541	-19.9294	-27.2641
																		2.13367	-0.23319	-0.13126	-0.12326		2.13367	-24.6595	-19.9134	-27.2832
																		2.13667	-0.23696	-0.12687	-0.12532		2.13667	-24.674	-19.9238	-27.297
																		2.13983	-0.23228	-0.12531	-0.1244		2.13983	-24.6914	-19.912	-27.3083
																		2.1435	-0.2341	-0.13235	-0.12477		2.1435	-24.7063	-19.9092	-27.3251
																		2.14683	-0.23816	-0.13574	-0.12007		2.14683	-24.7191	-19.9015	-27.3365
																		2.15	-0.23203	-0.12751	-0.12677		2.15	-24.7372	-19.9089	-27.3479
																		2.15367	-0.23499	-0.13907	-0.12486		2.15367	-24.7492	-19.8921	-27.3574
																		2.15667	-0.24116	-0.13182	-0.12454		2.15667	-24.7547	-19.8833	-27.3673
																		2.15983	-0.23349	-0.13098	-0.12261		2.15983	-24.7796	-19.8768	-27.3865
																		2.16317	-0.23208	-0.13115	-0.1274		2.16317	-24.7898	-19.881	-27.3963
																		2.16683	-0.23576	-0.12676	-0.12612		2.16683	-24.8083	-19.8769	-27.4126
																		2.17	-0.23816	-0.13094	-0.12769		2.17	-24.8293	-19.8633	-27.4223
																		2.17333	-0.2359	-0.13276	-0.131		2.17333	-24.83	-19.8712	-27.4298
																		2.17683	-0.24071	-0.1314	-0.13234		2.17683	-24.8484	-19.8607	-27.4448
																		2.17983	-0.24016	-0.13184	-0.12738		2.17983	-24.8636	-19.8579	-27.4583
																		2.1835	-0.2401	-0.13065	-0.1315		2.1835	-24.8805	-19.8461	-27.4738
																		2.18683	-0.2451	-0.13404	-0.12936		2.18683	-24.8897	-19.8448	-27.4842
																		2.19	-0.2422	-0.13205	-0.13215		2.19	-24.9049	-19.843	-27.4933
																		2.19333	-0.24176	-0.13384	-0.12764		2.19333	-24.9146	-19.8309	-27.5053
																		2.19683	-0.24785	-0.1376	-0.13368		2.19683	-24.9272	-19.8338	-27.5171
																		2.20017	-0.24402	-0.13551	-0.13319		2.20017	-24.939	-19.8219	-27.5285
																		2.20333	-0.24622	-0.13445	-0.13347		2.20333	-24.9565	-19.824	-27.5381
																		2.20683	-0.24243	-0.14076	-0.13279		2.20683	-24.9704	-19.8088	-27.549
																		2.21	-0.24422	-0.13525	-0.13345		2.21	-24.9831	-19.8087	-27.5612
																		2.2135	-0.23814	-0.13797	-0.13273		2.2135	-25.002	-19.8081	-27.5767
																		2.21683	-0.24374	-0.13826	-0.13683		2.21683	-25.001	-19.795	-27.5877
																		2.22017	-0.24517	-0.13452	-0.12843		2.22017	-25.0223	-19.8023	-27.5964
																		2.22333	-0.24911	-0.13501	-0.13363		2.22333	-25.0363	-19.7847	-27.6121
																		2.227	-0.25227	-0.1426	-0.13235		2.227	-25.0387	-19.787	-27.6294
																		2.23	-0.2531	-0.1397	-0.13765		2.23	-25.0593	-19.7856	-27.6307
																		2.23317	-0.25061	-0.13949	-0.13114		2.23317	-25.0741	-19.7658	-27.6383
																		2.23683	-0.24802	-0.14123	-0.13943		2.23683	-25.0873	-19.7711	-27.6474
																		2.24017	-0.25565	-0.14625	-0.13404		2.24017	-25.0976	-19.7628	-27.6669
																		2.24333	-0.25522	-0.13685	-0.13573		2.24333	-25.1056	-19.7642	-27.6753
																		2.247	-0.24996	-0.14074	-0.13804		2.247	-25.1304	-19.765	-27.6956
																		2.25	-0.25583	-0.14334	-0.13797		2.25	-25.1437	-19.743	-27.6976
																		2.25317	-0.24984	-0.13996	-0.13576		2.25317	-25.1516	-19.7459	-27.7092
																		2.25683	-0.25386	-0.14116	-0.14025		2.25683	-25.1675	-19.7375	-27.7227
																		2.26017	-0.25094	-0.14323	-0.13536		2.26017	-25.1858	-19.7275	-27.7302
																		2.26333	-0.25261	-0.13644	-0.13904		2.26333	-25.2004	-19.7287	-27.7463
																		2.26667	-0.25086	-0.13926	-0.13803		2.26667	-25.2075	-19.7189	-27.7498
																		2.27017	-0.25837	-0.14634	-0.13458		2.27017	-25.223	-19.7021	-27.7693
																		2.27317	-0.25956	-0.14247	-0.13854		2.27317	-25.2334	-19.7015	-27.7775
																		2.27683	-0.24762	-0.14034	-0.14368		2.27683	-25.2452	-19.6972	-27.7827
																		2.28017	-0.25197	-0.14052	-0.14158		2.28017	-25.2608	-19.6925	-27.8016
																		2.28333	-0.25112	-0.14156	-0.13498		2.28333	-25.2664	-19.69	-27.8047
																		2.28667	-0.25006	-0.13555	-0.1395		2.28667	-25.2837	-19.6842	-27.8225
																		2.29017	-0.25201	-0.14669	-0.14109		2.29017	-25.2927	-19.6823	-27.8278
																		2.29317	-0.2519	-0.14322	-0.13344		2.29317	-25.3147	-19.67	-27.8419
																		2.29683	-0.25214	-0.14121	-0.13418		2.29683	-25.3215	-19.6686	-27.8448
																		2.30033	-0.25757	-0.15065	-0.14198		2.30033	-25.3284	-19.6612	-27.8607
																		2.30333	-0.25731	-0.14889	-0.14706		2.30333	-25.3424	-19.6491	-27.8636
																		2.30683	-0.25138	-0.14166	-0.14405		2.30683	-25.3615	-19.6452	-27.8788
																		2.31017	-0.25198	-0.14857	-0.14137		2.31017	-25.3707	-19.6425	-27.8951
																		2.3135	-0.26363	-0.1488	-0.14094		2.3135	-25.373	-19.6237	-27.9069
																		2.31683	-0.25416	-0.14694	-0.14822		2.31683	-25.3932	-19.6279	-27.9111
																		2.32033	-0.25636	-0.15103	-0.14558		2.32033	-25.4096	-19.6267	-27.9214
																		2.32333	-0.25814	-0.15314	-0.1436		2.32333	-25.4187	-19.616	-27.9359
																		2.32683	-0.2541	-0.14843	-0.13431		2.32683	-25.4392	-19.6079	-27.9491
																		2.33017	-0.25567	-0.15123	-0.14815		2.33017	-25.4473	-19.6135	-27.9506
																		2.3335	-0.26384	-0.15325	-0.14363		2.3335	-25.4533	-19.596	-27.9638
																		2.33683	-0.2543	-0.14969	-0.14879		2.33683	-25.4691	-19.5903	-27.9752
																		2.34	-0.25581	-0.14841	-0.14655		2.34	-25.477	-19.5856	-27.9879
																		2.34333	-0.26404	-0.15784	-0.14944		2.34333	-25.4891	-19.5779	-28.0013
																		2.3465	-0.26279	-0.15371	-0.14895		2.3465	-25.5057	-19.5789	-28.0066
																		2.35017	-0.25361	-0.15029	-0.14604		2.35017	-25.5136	-19.5729	-28.0172
																		2.3535	-0.26446	-0.14984	-0.14502		2.3535	-25.5337	-19.565	-28.026
																		2.35667	-0.26314	-0.15302	-0.14668		2.35667	-25.5427	-19.5564	-28.0372
																		2.36	-0.25831	-0.15137	-0.14973		2.36	-25.5534	-19.556	-28.0518
																		2.36367	-0.26862	-0.15385	-0.14896		2.36367	-25.5665	-19.5359	-28.0618
																		2.3665	-0.26675	-0.15289	-0.14636		2.3665	-25.5663	-19.543	-28.0712
																		2.37017	-0.2647	-0.15511	-0.14684		2.37017	-25.5855	-19.5258	-28.0734
																		2.3735	-0.26816	-0.15655	-0.15074		2.3735	-25.5975	-19.5246	-28.086
																		2.37667	-0.26851	-0.1535	-0.14882		2.37667	-25.6152	-19.5193	-28.1021
																		2.38	-0.26967	-0.1559	-0.15073		2.38	-25.6206	-19.5168	-28.1032
																		2.3835	-0.26824	-0.15805	-0.1552		2.3835	-25.6291	-19.505	-28.1168
																		2.3865	-0.27056	-0.1545	-0.15422		2.3865	-25.6342	-19.5038	-28.1214
																		2.39	-0.26915	-0.15617	-0.15246		2.39	-25.6545	-19.492	-28.1362
																		2.39367	-0.27504	-0.16446	-0.1531		2.39367	-25.6673	-19.4843	-28.1493
																		2.39667	-0.26912	-0.15883	-0.14908		2.39667	-25.6731	-19.4701	-28.1598
																		2.40017	-0.26902	-0.15503	-0.15036		2.40017	-25.6944	-19.467	-28.1596
																		2.4035	-0.27057	-0.16383	-0.15107		2.4035	-25.7045	-19.4648	-28.1812
																		2.40667	-0.27891	-0.16382	-0.15833		2.40667	-25.7072	-19.4609	-28.1878
																		2.41017	-0.27568	-0.15579	-0.15168		2.41017	-25.7255	-19.4439	-28.2022
																		2.41333	-0.27467	-0.15953	-0.15644		2.41333	-25.7341	-19.4381	-28.2069
																		2.41667	-0.27573	-0.16232	-0.15425		2.41667	-25.7513	-19.4316	-28.2207
																		2.42017	-0.27492	-0.15802	-0.15693		2.42017	-25.7542	-19.4298	-28.2347
																		2.4235	-0.2808	-0.16146	-0.15604		2.4235	-25.7738	-19.419	-28.2399
																		2.42683	-0.27723	-0.15991	-0.15463		2.42683	-25.7845	-19.4159	-28.2484
																		2.43033	-0.27914	-0.15897	-0.15393		2.43033	-25.7946	-19.4056	-28.2548
																		2.43333	-0.27862	-0.16139	-0.15602		2.43333	-25.7966	-19.3987	-28.2648
																		2.43683	-0.27745	-0.16553	-0.15605		2.43683	-25.8107	-19.3866	-28.2751
																		2.44017	-0.27975	-0.16439	-0.14721		2.44017	-25.8176	-19.3832	-28.2836
																		2.4435	-0.27551	-0.15972	-0.15855		2.4435	-25.8262	-19.3698	-28.2908
																		2.44683	-0.27579	-0.16157	-0.15237		2.44683	-25.8444	-19.371	-28.3017
																		2.45	-0.27707	-0.16489	-0.15263		2.45	-25.8591	-19.3607	-28.3108
																		2.45333	-0.27399	-0.15894	-0.16033		2.45333	-25.8658	-19.3448	-28.3101
																		2.45683	-0.28338	-0.16577	-0.15617		2.45683	-25.8653	-19.3277	-28.3315
																		2.45983	-0.2782	-0.16382	-0.15693		2.45983	-25.8754	-19.3297	-28.3391
																		2.4635	-0.27788	-0.16435	-0.1521		2.4635	-25.8991	-19.3256	-28.3455
																		2.46683	-0.27663	-0.16528	-0.15427		2.46683	-25.9005	-19.3131	-28.3573
																		2.47	-0.2777	-0.16101	-0.15594		2.47	-25.922	-19.3095	-28.369
																		2.47333	-0.27871	-0.1621	-0.15773		2.47333	-25.924	-19.2999	-28.3771
																		2.47683	-0.27306	-0.16577	-0.15373		2.47683	-25.9411	-19.2955	-28.3898
																		2.47983	-0.28064	-0.16623	-0.1632		2.47983	-25.9424	-19.2903	-28.3928
																		2.4835	-0.27875	-0.1615	-0.16212		2.4835	-25.9634	-19.2809	-28.4066
																		2.487	-0.27661	-0.17108	-0.16402		2.487	-25.9665	-19.2633	-28.4128
																		2.49	-0.27684	-0.16998	-0.16397		2.49	-25.9856	-19.2648	-28.4245
																		2.4935	-0.28326	-0.16333	-0.15464		2.4935	-25.9918	-19.2518	-28.4293
																		2.49683	-0.2781	-0.169	-0.16138		2.49683	-25.9915	-19.2542	-28.4386
																		2.5	-0.28485	-0.16955	-0.16182		2.5	-26.0171	-19.2436	-28.4483
																		2.5035	-0.27712	-0.16885	-0.16052		2.5035	-26.0205	-19.2337	-28.4557
																		2.507	-0.28486	-0.17107	-0.16028		2.507	-26.0402	-19.2204	-28.4661
																		2.50983	-0.28408	-0.17295	-0.16528		2.50983	-26.06	-19.2172	-28.4803
																		2.51317	-0.2871	-0.17091	-0.16163		2.51317	-26.058	-19.2155	-28.4835
																		2.51683	-0.28102	-0.1691	-0.15803		2.51683	-26.0709	-19.2026	-28.4913
																		2.52	-0.27895	-0.17149	-0.1626		2.52	-26.077	-19.1977	-28.4949
																		2.52367	-0.28351	-0.1679	-0.16503		2.52367	-26.0902	-19.1906	-28.5146
																		2.52667	-0.28679	-0.16878	-0.16508		2.52667	-26.0964	-19.1803	-28.5154
																		2.52983	-0.27912	-0.17412	-0.16668		2.52983	-26.1162	-19.172	-28.5219
																		2.5335	-0.2834	-0.16899	-0.16024		2.5335	-26.1089	-19.1757	-28.5361
																		2.53683	-0.28547	-0.16959	-0.16279		2.53683	-26.1307	-19.1524	-28.5486
																		2.54	-0.2871	-0.17244	-0.17117		2.54	-26.1403	-19.1607	-28.5508
																		2.54367	-0.28881	-0.16961	-0.16457		2.54367	-26.1433	-19.1504	-28.5561
																		2.54667	-0.2918	-0.16888	-0.1692		2.54667	-26.1519	-19.1306	-28.5668
																		2.55017	-0.28819	-0.17243	-0.16646		2.55017	-26.1632	-19.13	-28.5725
																		2.5535	-0.29213	-0.17455	-0.16658		2.5535	-26.1841	-19.1173	-28.5869
																		2.55683	-0.28495	-0.17682	-0.16786		2.55683	-26.1862	-19.1019	-28.5925
																		2.56033	-0.29538	-0.17478	-0.1716		2.56033	-26.1928	-19.0926	-28.5996
																		2.56333	-0.29287	-0.17467	-0.166		2.56333	-26.2058	-19.0902	-28.6124
																		2.56683	-0.29694	-0.17588	-0.17093		2.56683	-26.2235	-19.0796	-28.6122
																		2.57017	-0.29473	-0.17685	-0.1731		2.57017	-26.227	-19.0643	-28.6273
																		2.57333	-0.29644	-0.17618	-0.17097		2.57333	-26.2421	-19.0631	-28.6327
																		2.57683	-0.29291	-0.17365	-0.17147		2.57683	-26.247	-19.0543	-28.6395
																		2.58033	-0.29811	-0.18125	-0.17427		2.58033	-26.2581	-19.0442	-28.6584
																		2.58317	-0.30038	-0.17789	-0.17158		2.58317	-26.2685	-19.0361	-28.6597
																		2.58683	-0.29862	-0.18195	-0.16951		2.58683	-26.2781	-19.0317	-28.6618
																		2.59017	-0.29558	-0.17871	-0.17602		2.59017	-26.2937	-19.0172	-28.6737
																		2.59333	-0.2953	-0.1863	-0.17358		2.59333	-26.2967	-19.0059	-28.677
																		2.59683	-0.2994	-0.17989	-0.17034		2.59683	-26.3029	-18.9978	-28.6944
																		2.6	-0.30169	-0.17804	-0.16827		2.6	-26.322	-18.9846	-28.7029
																		2.60317	-0.29691	-0.17887	-0.17159		2.60317	-26.324	-18.9819	-28.7111
																		2.60683	-0.29538	-0.18211	-0.1745		2.60683	-26.3392	-18.9746	-28.7211
																		2.61017	-0.30241	-0.17899	-0.17587		2.61017	-26.3476	-18.9719	-28.7217
																		2.61333	-0.30132	-0.18197	-0.18173		2.61333	-26.3585	-18.9563	-28.7335
																		2.617	-0.29985	-0.18069	-0.17151		2.617	-26.3647	-18.9506	-28.7387
																		2.62	-0.30043	-0.17176	-0.17317		2.62	-26.3739	-18.9377	-28.7501
																		2.62317	-0.29895	-0.17759	-0.17319		2.62317	-26.3892	-18.9348	-28.7472
																		2.62683	-0.30964	-0.1867	-0.17233		2.62683	-26.3953	-18.9239	-28.7639
																		2.63017	-0.30307	-0.18129	-0.17178		2.63017	-26.4037	-18.9167	-28.7727
																		2.63333	-0.29855	-0.17832	-0.17488		2.63333	-26.4127	-18.9052	-28.782
																		2.637	-0.29946	-0.17998	-0.17241		2.637	-26.4236	-18.8929	-28.7872
																		2.64	-0.30246	-0.18275	-0.17503		2.64	-26.4374	-18.8805	-28.7917
																		2.64317	-0.30565	-0.18038	-0.17617		2.64317	-26.4457	-18.8785	-28.801
																		2.64683	-0.30671	-0.18263	-0.17263		2.64683	-26.457	-18.8661	-28.8129
																		2.65017	-0.30328	-0.18073	-0.17168		2.65017	-26.4635	-18.8614	-28.8226
																		2.65367	-0.30348	-0.18472	-0.17226		2.65367	-26.4726	-18.8457	-28.8307
																		2.65667	-0.30306	-0.17995	-0.17368		2.65667	-26.4785	-18.8447	-28.831
																		2.66017	-0.30096	-0.18329	-0.17097		2.66017	-26.502	-18.8356	-28.8428
																		2.66317	-0.30361	-0.18007	-0.17844		2.66317	-26.496	-18.8226	-28.8518
																		2.66683	-0.30662	-0.18635	-0.1769		2.66683	-26.5127	-18.8147	-28.8698
																		2.67017	-0.30325	-0.17947	-0.17466		2.67017	-26.5201	-18.811	-28.8683
																		2.67367	-0.29898	-0.18571	-0.17379		2.67367	-26.5275	-18.7917	-28.873
																		2.6765	-0.30362	-0.18702	-0.17904		2.6765	-26.5349	-18.7919	-28.8798
																		2.68017	-0.30551	-0.19089	-0.17516		2.68017	-26.5542	-18.7844	-28.8952
																		2.6835	-0.30381	-0.1868	-0.17738		2.6835	-26.5517	-18.7719	-28.8901
																		2.68667	-0.3083	-0.18829	-0.18456		2.68667	-26.5638	-18.7605	-28.8978
																		2.69017	-0.30832	-0.18784	-0.1757		2.69017	-26.5716	-18.7517	-28.9132
																		2.69367	-0.30961	-0.18746	-0.18218		2.69367	-26.5813	-18.75	-28.9254
																		2.6965	-0.30557	-0.18451	-0.17748		2.6965	-26.5894	-18.7333	-28.9285
																		2.70017	-0.3075	-0.1918	-0.1786		2.70017	-26.6089	-18.7198	-28.9385
																		2.7035	-0.30596	-0.18859	-0.1852		2.7035	-26.6044	-18.7206	-28.9429
																		2.70667	-0.30569	-0.18549	-0.18073		2.70667	-26.6225	-18.7116	-28.9493
																		2.71033	-0.31436	-0.1862	-0.17588		2.71033	-26.6338	-18.7062	-28.9568
																		2.71333	-0.30751	-0.18681	-0.18129		2.71333	-26.6354	-18.688	-28.9692
																		2.7165	-0.309	-0.18966	-0.18683		2.7165	-26.6492	-18.6791	-28.969
																		2.72017	-0.31228	-0.19199	-0.18567		2.72017	-26.6574	-18.6722	-28.9789
																		2.7235	-0.31367	-0.1902	-0.18569		2.7235	-26.6605	-18.6596	-28.9856
																		2.72667	-0.30714	-0.18843	-0.18677		2.72667	-26.6721	-18.6568	-28.9952
																		2.73033	-0.31211	-0.18584	-0.18155		2.73033	-26.6832	-18.6475	-28.9968
																		2.73333	-0.31388	-0.19323	-0.18213		2.73333	-26.6929	-18.6303	-29.0008
																		2.7365	-0.31297	-0.19188	-0.18458		2.7365	-26.7094	-18.6317	-29.0166
																		2.74017	-0.31825	-0.19941	-0.18878		2.74017	-26.7113	-18.6133	-29.0273
																		2.7435	-0.31648	-0.18793	-0.18304		2.7435	-26.7218	-18.6031	-29.0397
																		2.74667	-0.3125	-0.19088	-0.18844		2.74667	-26.7271	-18.5937	-29.041
																		2.75	-0.31397	-0.19411	-0.19451		2.75	-26.7377	-18.5871	-29.0421
																		2.7535	-0.31675	-0.1929	-0.18254		2.7535	-26.7493	-18.5799	-29.0571
																		2.7565	-0.31959	-0.19119	-0.18436		2.7565	-26.7569	-18.5715	-29.0501
																		2.76017	-0.32567	-0.19745	-0.18429		2.76017	-26.763	-18.5599	-29.0548
																		2.7635	-0.31749	-0.19424	-0.19383		2.7635	-26.7682	-18.5584	-29.0744
																		2.76667	-0.31275	-0.19598	-0.18514		2.76667	-26.7813	-18.5427	-29.0691
																		2.77	-0.322	-0.20146	-0.1919		2.77	-26.7927	-18.5367	-29.0788
																		2.7735	-0.32496	-0.19268	-0.18738		2.7735	-26.7991	-18.5178	-29.0879
																		2.77683	-0.32107	-0.1974	-0.18907		2.77683	-26.8029	-18.5104	-29.0965
																		2.78	-0.32282	-0.20053	-0.19136		2.78	-26.8115	-18.5097	-29.0928
																		2.78367	-0.3194	-0.19899	-0.1902		2.78367	-26.8224	-18.4913	-29.1099
																		2.78667	-0.32438	-0.19755	-0.18712		2.78667	-26.8316	-18.4895	-29.1238
																		2.79017	-0.3287	-0.20783	-0.19129		2.79017	-26.846	-18.4808	-29.1287
																		2.79317	-0.325	-0.20189	-0.1926		2.79317	-26.8535	-18.4718	-29.1345
																		2.79683	-0.3266	-0.19766	-0.18998		2.79683	-26.8635	-18.456	-29.1373
																		2.8	-0.3212	-0.2006	-0.18864		2.8	-26.8641	-18.4542	-29.1476
																		2.80367	-0.32312	-0.20256	-0.18933		2.80367	-26.8779	-18.4364	-29.1536
																		2.80667	-0.32329	-0.20133	-0.18863		2.80667	-26.886	-18.4253	-29.1549
																		2.80983	-0.31767	-0.19566	-0.1853		2.80983	-26.8987	-18.4211	-29.1679
																		2.8135	-0.32704	-0.20246	-0.19323		2.8135	-26.9106	-18.4086	-29.1674
																		2.81683	-0.32396	-0.19679	-0.18819		2.81683	-26.911	-18.3866	-29.1827
																		2.82	-0.31826	-0.19864	-0.18977		2.82	-26.9191	-18.3846	-29.1964
																		2.82367	-0.3293	-0.20415	-0.18834		2.82367	-26.9306	-18.3679	-29.2018
																		2.82667	-0.32959	-0.20299	-0.19085		2.82667	-26.9403	-18.3646	-29.2059
																		2.82983	-0.32472	-0.2003	-0.18666		2.82983	-26.9497	-18.3581	-29.2048
																		2.8335	-0.3299	-0.20293	-0.19654		2.8335	-26.959	-18.3546	-29.2079
																		2.83683	-0.32598	-0.20135	-0.19031		2.83683	-26.9703	-18.3345	-29.2119
																		2.84	-0.32658	-0.19905	-0.18835		2.84	-26.9713	-18.3277	-29.221
																		2.84333	-0.32871	-0.20382	-0.1968		2.84333	-26.9843	-18.3269	-29.2351
																		2.84683	-0.3313	-0.20629	-0.19691		2.84683	-26.9954	-18.3091	-29.2371
																		2.84983	-0.3307	-0.20132	-0.1924		2.84983	-26.9987	-18.2924	-29.2442
																		2.8535	-0.33306	-0.20871	-0.19961		2.8535	-27.0065	-18.2839	-29.2482
																		2.85683	-0.33218	-0.20175	-0.19304		2.85683	-27.0156	-18.2701	-29.2557
																		2.86	-0.33064	-0.2048	-0.19649		2.86	-27.0224	-18.2671	-29.2618
																		2.86333	-0.33326	-0.20924	-0.19878		2.86333	-27.0262	-18.253	-29.2671
																		2.86683	-0.32919	-0.20974	-0.19858		2.86683	-27.0397	-18.2535	-29.2851
																		2.86983	-0.33475	-0.20873	-0.19483		2.86983	-27.0438	-18.2414	-29.2797
																		2.8735	-0.33377	-0.21355	-0.20167		2.8735	-27.0559	-18.2264	-29.2917
																		2.877	-0.33551	-0.20847	-0.19888		2.877	-27.0616	-18.2181	-29.2925
																		2.88	-0.33247	-0.20875	-0.19965		2.88	-27.0701	-18.2122	-29.3154
																		2.8835	-0.33437	-0.21203	-0.20161		2.8835	-27.0862	-18.2038	-29.3085
																		2.88683	-0.33329	-0.2142	-0.19968		2.88683	-27.0927	-18.1875	-29.3194
																		2.89017	-0.33469	-0.21034	-0.19892		2.89017	-27.0908	-18.1778	-29.3364
																		2.89333	-0.33052	-0.20986	-0.20138		2.89333	-27.1002	-18.1603	-29.3275
																		2.897	-0.34014	-0.21485	-0.20293		2.897	-27.1052	-18.1522	-29.3293
																		2.9	-0.33611	-0.21198	-0.20342		2.9	-27.1151	-18.1437	-29.3445
																		2.9035	-0.33606	-0.20924	-0.20598		2.9035	-27.1249	-18.1266	-29.348
																		2.90683	-0.33684	-0.21313	-0.20597		2.90683	-27.1278	-18.1157	-29.3488
																		2.91017	-0.33382	-0.20364	-0.20011		2.91017	-27.1372	-18.1187	-29.3551
																		2.91333	-0.33465	-0.21346	-0.20199		2.91333	-27.1582	-18.1135	-29.3665
																		2.917	-0.34317	-0.21153	-0.20489		2.917	-27.1584	-18.0965	-29.3694
																		2.92017	-0.34814	-0.21627	-0.2007		2.92017	-27.1623	-18.0834	-29.3703
																		2.92317	-0.34132	-0.20943	-0.20399		2.92317	-27.1691	-18.0738	-29.381
																		2.92683	-0.34189	-0.21128	-0.2061		2.92683	-27.1767	-18.062	-29.3976
																		2.93017	-0.34106	-0.21513	-0.20688		2.93017	-27.1846	-18.0511	-29.411
																		2.93333	-0.34071	-0.21022	-0.20583		2.93333	-27.1958	-18.0424	-29.4007
																		2.93667	-0.33897	-0.21532	-0.21102		2.93667	-27.2048	-18.0398	-29.4064
																		2.94017	-0.34466	-0.21373	-0.2062		2.94017	-27.2104	-18.0203	-29.415
																		2.94317	-0.33961	-0.21674	-0.20314		2.94317	-27.22	-18.0101	-29.4159
																		2.94683	-0.34235	-0.21779	-0.20513		2.94683	-27.2255	-18.0033	-29.4273
																		2.95017	-0.35252	-0.21629	-0.20504		2.95017	-27.2348	-17.9998	-29.4435
																		2.95333	-0.3442	-0.21358	-0.2016		2.95333	-27.244	-17.9804	-29.4606
																		2.95667	-0.34643	-0.22013	-0.20774		2.95667	-27.2502	-17.9698	-29.445
																		2.96017	-0.35024	-0.21994	-0.21333		2.96017	-27.2523	-17.9612	-29.4507
																		2.96317	-0.3529	-0.21929	-0.2025		2.96317	-27.2727	-17.9493	-29.4586
																		2.96683	-0.3489	-0.2197	-0.20977		2.96683	-27.2748	-17.9372	-29.4739
																		2.97033	-0.35358	-0.21553	-0.20982		2.97033	-27.2753	-17.9309	-29.4721
																		2.97333	-0.34811	-0.21947	-0.21187		2.97333	-27.2877	-17.9104	-29.4861
																		2.97683	-0.34728	-0.22062	-0.20769		2.97683	-27.2929	-17.9103	-29.4862
																		2.98017	-0.35485	-0.21882	-0.21066		2.98017	-27.2978	-17.8896	-29.5024
																		2.98333	-0.34829	-0.22179	-0.20834		2.98333	-27.3123	-17.8932	-29.498
																		2.98683	-0.34931	-0.21948	-0.21445		2.98683	-27.3136	-17.8715	-29.4961
																		2.99	-0.35284	-0.21773	-0.20894		2.99	-27.3292	-17.8681	-29.5054
																		2.99333	-0.3508	-0.21892	-0.2063		2.99333	-27.3314	-17.8499	-29.5126
																		2.99683	-0.3459	-0.21915	-0.2083		2.99683	-27.3402	-17.8342	-29.522
																		3.00017	-0.35176	-0.22216	-0.20745		3.00017	-27.3453	-17.8217	-29.527
																		3.0035	-0.35591	-0.21626	-0.21115		3.0035	-27.362	-17.8225	-29.5257
																		3.00667	-0.34944	-0.21933	-0.21082		3.00667	-27.3665	-17.808	-29.5351
																		3.01	-0.3459	-0.21726	-0.21777		3.01	-27.3653	-17.7947	-29.5439
																		3.0135	-0.35457	-0.22035	-0.21077		3.0135	-27.3793	-17.7793	-29.5446
																		3.01683	-0.34828	-0.2172	-0.21064		3.01683	-27.3863	-17.7788	-29.5532
																		3.02017	-0.35709	-0.22386	-0.21548		3.02017	-27.3809	-17.7616	-29.562
																		3.0235	-0.35223	-0.21815	-0.20599		3.0235	-27.3957	-17.7572	-29.5682
																		3.02667	-0.35292	-0.21914	-0.2148		3.02667	-27.4024	-17.7491	-29.5848
																		3.03	-0.35117	-0.22247	-0.21331		3.03	-27.4075	-17.7321	-29.5741
																		3.0335	-0.35379	-0.22196	-0.20919		3.0335	-27.4228	-17.7273	-29.58
																		3.0365	-0.35265	-0.22085	-0.20987		3.0365	-27.424	-17.7145	-29.5856
																		3.04	-0.34178	-0.21601	-0.2084		3.04	-27.433	-17.7012	-29.5919
																		3.0435	-0.35716	-0.22598	-0.2126		3.0435	-27.4378	-17.6888	-29.5993
																		3.04667	-0.3521	-0.22304	-0.21295		3.04667	-27.4508	-17.6795	-29.5984
																		3.05	-0.34663	-0.22453	-0.21409		3.05	-27.4513	-17.6562	-29.6106
																		3.05317	-0.34973	-0.22573	-0.2229		3.05317	-27.4615	-17.6514	-29.6124
																		3.0565	-0.35281	-0.22743	-0.21915		3.0565	-27.4621	-17.6482	-29.6275
																		3.06017	-0.35073	-0.22967	-0.21796		3.06017	-27.4682	-17.639	-29.6321
																		3.06367	-0.35725	-0.2298	-0.21704		3.06367	-27.4857	-17.6222	-29.632
																		3.06667	-0.35803	-0.22676	-0.21598		3.06667	-27.4902	-17.6196	-29.6373
																		3.07017	-0.35503	-0.23068	-0.2229		3.07017	-27.4919	-17.6029	-29.6621
																		3.0735	-0.35762	-0.23074	-0.2218		3.0735	-27.5023	-17.5922	-29.6452
																		3.07667	-0.36018	-0.22444	-0.21556		3.07667	-27.5184	-17.5815	-29.6524
																		3.08017	-0.35619	-0.22827	-0.2242		3.08017	-27.5108	-17.5755	-29.6632
																		3.08333	-0.35783	-0.23085	-0.22598		3.08333	-27.5216	-17.5533	-29.6716
																		3.0865	-0.36303	-0.23017	-0.22425		3.0865	-27.5272	-17.5507	-29.6815
																		3.09017	-0.35333	-0.22491	-0.22186		3.09017	-27.5352	-17.5349	-29.675
																		3.0935	-0.36257	-0.23256	-0.22561		3.0935	-27.5476	-17.5269	-29.6791
																		3.09667	-0.36373	-0.22778	-0.22367		3.09667	-27.5505	-17.5213	-29.6856
																		3.10033	-0.36529	-0.23261	-0.21983		3.10033	-27.5559	-17.5114	-29.7006
																		3.10333	-0.35929	-0.23322	-0.21825		3.10333	-27.5651	-17.5006	-29.6976
																		3.1065	-0.3654	-0.23005	-0.22224		3.1065	-27.565	-17.4844	-29.7097
																		3.11017	-0.36032	-0.22763	-0.22033		3.11017	-27.5764	-17.4784	-29.7129
																		3.1135	-0.36919	-0.23079	-0.22791		3.1135	-27.5825	-17.4635	-29.723
																		3.11683	-0.36848	-0.22923	-0.22191		3.11683	-27.5945	-17.4507	-29.7355
																		3.12	-0.36935	-0.22897	-0.22534		3.12	-27.5999	-17.4376	-29.7268
																		3.12333	-0.36103	-0.23238	-0.22745		3.12333	-27.612	-17.4232	-29.7266
																		3.12683	-0.36867	-0.23316	-0.22343		3.12683	-27.6194	-17.4101	-29.7374
																		3.13017	-0.36428	-0.23353	-0.21795		3.13017	-27.62	-17.4063	-29.7416
																		3.1335	-0.37134	-0.2351	-0.22961		3.1335	-27.6317	-17.3956	-29.7526
																		3.137	-0.36936	-0.23991	-0.22378		3.137	-27.6366	-17.3906	-29.756
																		3.14	-0.36648	-0.23403	-0.22737		3.14	-27.6449	-17.3779	-29.7553
																		3.1435	-0.36792	-0.2361	-0.23296		3.1435	-27.645	-17.3587	-29.7703
																		3.14683	-0.36839	-0.23642	-0.23306		3.14683	-27.6609	-17.3525	-29.7678
																		3.15	-0.37702	-0.24043	-0.22743		3.15	-27.6653	-17.34	-29.7794
																		3.15333	-0.37052	-0.23625	-0.22916		3.15333	-27.6685	-17.3332	-29.7867
																		3.157	-0.37646	-0.23682	-0.22907		3.157	-27.6796	-17.3203	-29.7887
																		3.15983	-0.37367	-0.24006	-0.22945		3.15983	-27.6833	-17.3071	-29.7949
																		3.1635	-0.37212	-0.23253	-0.22805		3.1635	-27.6921	-17.2994	-29.8059
																		3.16683	-0.3716	-0.24283	-0.22776		3.16683	-27.6937	-17.288	-29.8064
																		3.17	-0.37523	-0.23992	-0.2272		3.17	-27.7064	-17.2703	-29.8131
																		3.1735	-0.37557	-0.23884	-0.22588		3.1735	-27.7131	-17.2599	-29.8198
																		3.17667	-0.36914	-0.23553	-0.22807		3.17667	-27.7251	-17.2502	-29.8185
																		3.17983	-0.37435	-0.23934	-0.23114		3.17983	-27.7242	-17.2355	-29.8306
																		3.1835	-0.37303	-0.23601	-0.23179		3.1835	-27.7284	-17.2258	-29.8291
																		3.18683	-0.37356	-0.23914	-0.22949		3.18683	-27.7299	-17.2145	-29.836
																		3.19	-0.37683	-0.24018	-0.22483		3.19	-27.7372	-17.2014	-29.8392
																		3.19367	-0.37269	-0.23803	-0.22871		3.19367	-27.7413	-17.1938	-29.8487
																		3.19667	-0.37328	-0.23754	-0.22964		3.19667	-27.7601	-17.1856	-29.8509
																		3.19983	-0.37666	-0.24034	-0.23244		3.19983	-27.7521	-17.1672	-29.8554
																		3.2035	-0.37244	-0.23709	-0.22931		3.2035	-27.7625	-17.157	-29.8651
																		3.20683	-0.37019	-0.23671	-0.22818		3.20683	-27.7742	-17.1448	-29.8678
																		3.21	-0.37599	-0.24475	-0.22817		3.21	-27.7801	-17.1379	-29.8748
																		3.21367	-0.3678	-0.23735	-0.23387		3.21367	-27.7823	-17.1291	-29.8825
																		3.21667	-0.37292	-0.23885	-0.23332		3.21667	-27.7895	-17.1136	-29.8793
																		3.21983	-0.37172	-0.24138	-0.23217		3.21983	-27.8013	-17.1045	-29.8887
																		3.2235	-0.37813	-0.23846	-0.23718		3.2235	-27.8024	-17.0829	-29.883
																		3.22683	-0.37717	-0.24233	-0.23468		3.22683	-27.8109	-17.0759	-29.8956
																		3.23033	-0.37632	-0.24672	-0.2323		3.23033	-27.8223	-17.0676	-29.9013
																		3.23333	-0.38363	-0.24604	-0.22918		3.23333	-27.8208	-17.059	-29.9088
																		3.23683	-0.37128	-0.23988	-0.2334		3.23683	-27.8234	-17.0516	-29.9075
																		3.24017	-0.38114	-0.25038	-0.23504		3.24017	-27.8347	-17.0363	-29.9115
																		3.24333	-0.38486	-0.24235	-0.23097		3.24333	-27.8361	-17.0238	-29.9229
																		3.24683	-0.37752	-0.24015	-0.23257		3.24683	-27.8468	-17.0112	-29.9158
																		3.25033	-0.38216	-0.24467	-0.23381		3.25033	-27.8541	-17.0024	-29.9345
																		3.25317	-0.38258	-0.24536	-0.23753		3.25317	-27.8586	-16.9906	-29.931
																		3.25683	-0.38236	-0.24701	-0.23505		3.25683	-27.8647	-16.9836	-29.9419
																		3.26017	-0.38164	-0.25109	-0.24307		3.26017	-27.8777	-16.9701	-29.9373
																		3.26333	-0.3837	-0.24737	-0.2313		3.26333	-27.8778	-16.9618	-29.9471
																		3.267	-0.38361	-0.24441	-0.2381		3.267	-27.8801	-16.9495	-29.9573
																		3.27	-0.38415	-0.25169	-0.24218		3.27	-27.8963	-16.941	-29.9588
																		3.27317	-0.3868	-0.25216	-0.24221		3.27317	-27.8977	-16.9232	-29.9569
																		3.27683	-0.38529	-0.24423	-0.23995		3.27683	-27.9018	-16.9142	-29.9618
																		3.28017	-0.38988	-0.25089	-0.24196		3.28017	-27.911	-16.8977	-29.9684
																		3.28333	-0.38782	-0.25207	-0.24432		3.28333	-27.9162	-16.894	-29.9781
																		3.287	-0.38176	-0.24436	-0.24159		3.287	-27.9197	-16.8772	-29.9808
																		3.29	-0.38503	-0.24964	-0.23619		3.29	-27.9257	-16.8648	-29.9889
																		3.29317	-0.38687	-0.25	-0.24388		3.29317	-27.9288	-16.856	-29.9929
																		3.29683	-0.38725	-0.25008	-0.23865		3.29683	-27.9374	-16.8452	-29.9951
																		3.30017	-0.39091	-0.24952	-0.24403		3.30017	-27.9487	-16.832	-30.0014
																		3.30333	-0.39203	-0.24989	-0.246		3.30333	-27.9559	-16.8203	-30.0065
																		3.30667	-0.39049	-0.25207	-0.23717		3.30667	-27.9579	-16.8119	-30.0158
																		3.31	-0.39133	-0.25408	-0.24664		3.31	-27.961	-16.8032	-30.0172
																		3.31317	-0.39229	-0.25229	-0.24297		3.31317	-27.9649	-16.7966	-30.0181
																		3.31683	-0.39142	-0.24804	-0.23771		3.31683	-27.9747	-16.7722	-30.0174
																		3.32017	-0.39478	-0.25077	-0.24475		3.32017	-27.9842	-16.7624	-30.0235
																		3.32333	-0.39084	-0.26156	-0.24284		3.32333	-27.9919	-16.7511	-30.0365
																		3.32667	-0.39506	-0.25006	-0.24263		3.32667	-27.9892	-16.739	-30.0365
																		3.33017	-0.39464	-0.25486	-0.2469		3.33017	-27.9966	-16.7292	-30.044
																		3.33317	-0.39534	-0.25984	-0.24542		3.33317	-27.9982	-16.7161	-30.0426
																		3.33683	-0.3954	-0.25843	-0.24678		3.33683	-28.0091	-16.7071	-30.0525
																		3.34017	-0.39665	-0.25147	-0.24408		3.34017	-28.0194	-16.6955	-30.0524
																		3.34333	-0.39638	-0.25368	-0.24769		3.34333	-28.0268	-16.685	-30.0701
																		3.34667	-0.39734	-0.25379	-0.24187		3.34667	-28.0291	-16.6769	-30.0664
																		3.35017	-0.38982	-0.25355	-0.2454		3.35017	-28.031	-16.6639	-30.064
																		3.3535	-0.39272	-0.25736	-0.24571		3.3535	-28.0418	-16.6429	-30.0688
																		3.35667	-0.39204	-0.25377	-0.24442		3.35667	-28.0466	-16.6355	-30.0786
																		3.36033	-0.39073	-0.25055	-0.24306		3.36033	-28.0551	-16.6262	-30.0835
																		3.36333	-0.39345	-0.25109	-0.24486		3.36333	-28.0587	-16.6194	-30.0796
																		3.3665	-0.39643	-0.25576	-0.25095		3.3665	-28.0622	-16.6002	-30.0886
																		3.37017	-0.39321	-0.25427	-0.24164		3.37017	-28.0756	-16.587	-30.0885
																		3.3735	-0.39624	-0.25278	-0.24903		3.3735	-28.0819	-16.582	-30.0993
																		3.37667	-0.39535	-0.26021	-0.24953		3.37667	-28.0843	-16.5676	-30.1061
																		3.38033	-0.39304	-0.25333	-0.24923		3.38033	-28.0827	-16.5561	-30.1024
																		3.38333	-0.39017	-0.25549	-0.24723		3.38333	-28.0932	-16.5474	-30.1051
																		3.3865	-0.39387	-0.25426	-0.24762		3.3865	-28.0955	-16.5263	-30.1172
																		3.39017	-0.39414	-0.26202	-0.24726		3.39017	-28.1068	-16.5172	-30.1159
																		3.3935	-0.39451	-0.25801	-0.24397		3.3935	-28.1139	-16.5072	-30.1179
																		3.39667	-0.39973	-0.26695	-0.24938		3.39667	-28.111	-16.4995	-30.1297
																		3.4	-0.4014	-0.25665	-0.24782		3.4	-28.1214	-16.4919	-30.1357
																		3.40333	-0.3979	-0.25968	-0.25014		3.40333	-28.1264	-16.4723	-30.142
																		3.4065	-0.3995	-0.25916	-0.24818		3.4065	-28.1306	-16.4668	-30.1475
																		3.41017	-0.39906	-0.26048	-0.25069		3.41017	-28.1375	-16.4476	-30.1491
																		3.4135	-0.39779	-0.26063	-0.25796		3.4135	-28.1474	-16.4342	-30.1503
																		3.41667	-0.39248	-0.25949	-0.25445		3.41667	-28.1516	-16.4197	-30.1502
																		3.42	-0.40494	-0.26449	-0.2539		3.42	-28.1569	-16.4104	-30.1531
																		3.4235	-0.40386	-0.26252	-0.2485		3.4235	-28.1616	-16.4009	-30.1563
																		3.4265	-0.39706	-0.26382	-0.25339		3.4265	-28.1687	-16.3917	-30.1602
																		3.43017	-0.40835	-0.26258	-0.25382		3.43017	-28.1713	-16.3763	-30.1641
																		3.4335	-0.39928	-0.26207	-0.25112		3.4335	-28.18	-16.3656	-30.1671
																		3.43667	-0.40362	-0.2634	-0.25546		3.43667	-28.1945	-16.3516	-30.1656
																		3.44	-0.40689	-0.26068	-0.25907		3.44	-28.1908	-16.3506	-30.1854
																		3.4435	-0.40221	-0.25927	-0.25349		3.4435	-28.2009	-16.3399	-30.1819
																		3.44683	-0.40333	-0.26723	-0.25535		3.44683	-28.2005	-16.3276	-30.1872
																		3.45017	-0.41027	-0.26819	-0.25143		3.45017	-28.1977	-16.3148	-30.1891
																		3.45367	-0.40815	-0.25942	-0.25643		3.45367	-28.2166	-16.306	-30.1921
																		3.45667	-0.40551	-0.26615	-0.25285		3.45667	-28.2154	-16.2862	-30.203
																		3.45983	-0.40599	-0.26959	-0.26001		3.45983	-28.2264	-16.2777	-30.2051
																		3.4635	-0.40938	-0.26781	-0.26106		3.4635	-28.2242	-16.2648	-30.2035
																		3.46683	-0.40615	-0.26926	-0.25885		3.46683	-28.2354	-16.2578	-30.2057
																		3.47	-0.40641	-0.26877	-0.25994		3.47	-28.2361	-16.2439	-30.2221
																		3.47367	-0.40782	-0.26335	-0.25977		3.47367	-28.2524	-16.2363	-30.2243
																		3.47667	-0.41278	-0.26402	-0.25668		3.47667	-28.2469	-16.2234	-30.2224
																		3.47983	-0.41323	-0.26709	-0.26017		3.47983	-28.2514	-16.2141	-30.2298
																		3.4835	-0.41608	-0.26482	-0.25972		3.4835	-28.2619	-16.1987	-30.2409
																		3.48683	-0.41277	-0.26952	-0.25591		3.48683	-28.2647	-16.1827	-30.2368
																		3.49	-0.41273	-0.27004	-0.2637		3.49	-28.2665	-16.1786	-30.2422
																		3.49333	-0.41719	-0.27233	-0.25929		3.49333	-28.2777	-16.1613	-30.2395
																		3.49683	-0.41865	-0.27116	-0.25711		3.49683	-28.2752	-16.1582	-30.2537
																		3.49983	-0.41489	-0.271	-0.2579		3.49983	-28.2944	-16.1435	-30.2577
																		3.5035	-0.41733	-0.27165	-0.26219		3.5035	-28.2947	-16.1382	-30.2614
																		3.50683	-0.41602	-0.27072	-0.2572		3.50683	-28.297	-16.1247	-30.2602
																		3.51	-0.42259	-0.27246	-0.26497		3.51	-28.3004	-16.1155	-30.2622
																		3.51333	-0.42364	-0.28076	-0.26437		3.51333	-28.311	-16.0991	-30.2665
																		3.51683	-0.41974	-0.27021	-0.26179		3.51683	-28.3123	-16.0864	-30.2716
																		3.51983	-0.41501	-0.27522	-0.26316		3.51983	-28.3189	-16.0763	-30.2742
																		3.5235	-0.42047	-0.27194	-0.25851		3.5235	-28.3215	-16.0616	-30.282
																		3.527	-0.41621	-0.27063	-0.26345		3.527	-28.3276	-16.0557	-30.2829
																		3.53	-0.42123	-0.27321	-0.26176		3.53	-28.3291	-16.0337	-30.2897
																		3.53333	-0.42016	-0.27578	-0.26495		3.53333	-28.3325	-16.0234	-30.3016
																		3.53683	-0.421	-0.27432	-0.26094		3.53683	-28.3368	-16.0181	-30.2931
																		3.53983	-0.41878	-0.26947	-0.2625		3.53983	-28.3552	-16.0058	-30.2969
																		3.5435	-0.42028	-0.27454	-0.25736		3.5435	-28.3533	-15.9971	-30.3088
																		3.547	-0.42046	-0.27583	-0.26359		3.547	-28.3543	-15.9761	-30.3093
																		3.55	-0.41888	-0.26991	-0.26074		3.55	-28.3688	-15.9657	-30.3158
																		3.5535	-0.42614	-0.27236	-0.26016		3.5535	-28.374	-15.9524	-30.3135
																		3.55683	-0.42217	-0.27459	-0.26209		3.55683	-28.377	-15.9487	-30.3275
																		3.56017	-0.41687	-0.27361	-0.26333		3.56017	-28.3827	-15.9353	-30.3196
																		3.5635	-0.42374	-0.2779	-0.26696		3.5635	-28.3874	-15.9205	-30.3291
																		3.56667	-0.42608	-0.28147	-0.26477		3.56667	-28.3909	-15.9111	-30.3342
																		3.57	-0.42037	-0.27172	-0.26371		3.57	-28.4037	-15.8999	-30.3441
																		3.57317	-0.41658	-0.27566	-0.26668		3.57317	-28.4025	-15.8937	-30.3386
																		3.57683	-0.42936	-0.27848	-0.26584		3.57683	-28.4144	-15.8834	-30.3456
																		3.58017	-0.42379	-0.27448	-0.27171		3.58017	-28.4204	-15.8667	-30.3447
																		3.58333	-0.42017	-0.27563	-0.26952		3.58333	-28.4132	-15.8584	-30.356
																		3.58667	-0.42512	-0.28223	-0.26109		3.58667	-28.4228	-15.8367	-30.3565
																		3.59017	-0.42351	-0.27622	-0.26604		3.59017	-28.445	-15.8227	-30.3594
																		3.59317	-0.42258	-0.27583	-0.27068		3.59317	-28.4354	-15.8142	-30.3616
																		3.59683	-0.42911	-0.28297	-0.26925		3.59683	-28.436	-15.8139	-30.3582
																		3.60017	-0.4217	-0.27273	-0.26916		3.60017	-28.4418	-15.7903	-30.3727
																		3.60333	-0.42507	-0.27901	-0.27229		3.60333	-28.4428	-15.7821	-30.3774
																		3.60667	-0.43176	-0.28374	-0.26815		3.60667	-28.4522	-15.7856	-30.3743
																		3.61017	-0.42581	-0.27484	-0.26284		3.61017	-28.4624	-15.7649	-30.3762
																		3.61317	-0.4196	-0.28277	-0.27133		3.61317	-28.4665	-15.7501	-30.3791
																		3.61667	-0.42734	-0.28213	-0.27154		3.61667	-28.472	-15.7454	-30.3873
																		3.62033	-0.42951	-0.28203	-0.27184		3.62033	-28.4787	-15.7381	-30.3907
																		3.62333	-0.42898	-0.28078	-0.27372		3.62333	-28.4861	-15.7208	-30.3917
																		3.6265	-0.42865	-0.2846	-0.27458		3.6265	-28.4903	-15.7037	-30.3955
																		3.63017	-0.428	-0.28311	-0.27577		3.63017	-28.4902	-15.6945	-30.4022
																		3.63333	-0.43375	-0.28133	-0.27322		3.63333	-28.5005	-15.6743	-30.4044
																		3.63667	-0.43546	-0.28422	-0.27613		3.63667	-28.4955	-15.6713	-30.4131
																		3.64033	-0.42925	-0.28484	-0.27635		3.64033	-28.5038	-15.6573	-30.4115
																		3.64333	-0.43179	-0.28453	-0.2764		3.64333	-28.5104	-15.6471	-30.4159
																		3.64683	-0.43371	-0.28667	-0.27629		3.64683	-28.5181	-15.6435	-30.4154
																		3.65017	-0.43614	-0.287	-0.27402		3.65017	-28.5169	-15.6274	-30.4223
																		3.65333	-0.43655	-0.28433	-0.27126		3.65333	-28.5258	-15.624	-30.4239
																		3.65683	-0.43793	-0.28163	-0.2758		3.65683	-28.5279	-15.6037	-30.4267
																		3.66	-0.4391	-0.28714	-0.27461		3.66	-28.5317	-15.6024	-30.4376
																		3.66317	-0.4363	-0.2882	-0.27025		3.66317	-28.5396	-15.5797	-30.4344
																		3.66683	-0.44195	-0.29177	-0.27648		3.66683	-28.5434	-15.5684	-30.4372
																		3.67017	-0.4431	-0.2857	-0.27917		3.67017	-28.5564	-15.553	-30.4523
																		3.67333	-0.4429	-0.28526	-0.27631		3.67333	-28.5507	-15.5484	-30.4541
																		3.677	-0.4409	-0.28667	-0.2783		3.677	-28.5588	-15.5328	-30.4546
																		3.68	-0.44922	-0.29214	-0.28514		3.68	-28.5581	-15.5152	-30.4577
																		3.68317	-0.43938	-0.28563	-0.27394		3.68317	-28.5722	-15.5003	-30.4627
																		3.68683	-0.44028	-0.29238	-0.27869		3.68683	-28.5725	-15.5032	-30.4689
																		3.69	-0.44824	-0.29431	-0.28083		3.69	-28.5747	-15.4901	-30.4757
																		3.69333	-0.44245	-0.28981	-0.27416		3.69333	-28.5905	-15.4757	-30.468
																		3.697	-0.44177	-0.29337	-0.28143		3.697	-28.5865	-15.4614	-30.4877
																		3.7	-0.44422	-0.291	-0.28139		3.7	-28.5882	-15.4417	-30.4772
																		3.7035	-0.44717	-0.28936	-0.27903		3.7035	-28.5949	-15.4443	-30.4755
																		3.7065	-0.44464	-0.29016	-0.28048		3.7065	-28.598	-15.4248	-30.4912
																		3.71017	-0.44476	-0.2912	-0.27954		3.71017	-28.6086	-15.4044	-30.4895
																		3.71367	-0.44089	-0.289	-0.27821		3.71367	-28.614	-15.403	-30.4931
																		3.71667	-0.44108	-0.28842	-0.27921		3.71667	-28.6229	-15.3958	-30.5
																		3.71983	-0.44058	-0.29334	-0.28103		3.71983	-28.6219	-15.3764	-30.4992
																		3.7235	-0.44511	-0.28789	-0.28102		3.7235	-28.6326	-15.3671	-30.5134
																		3.72667	-0.44237	-0.28585	-0.27852		3.72667	-28.6263	-15.3599	-30.505
																		3.73	-0.44333	-0.28931	-0.28155		3.73	-28.6297	-15.336	-30.5107
																		3.73367	-0.44531	-0.28857	-0.2828		3.73367	-28.6397	-15.3365	-30.5119
																		3.7365	-0.44508	-0.2879	-0.27712		3.7365	-28.644	-15.3175	-30.5284
																		3.73983	-0.4404	-0.29054	-0.28518		3.73983	-28.6538	-15.304	-30.5203
																		3.7435	-0.44864	-0.29356	-0.27952		3.7435	-28.6577	-15.2964	-30.5305
																		3.74667	-0.44704	-0.29187	-0.27984		3.74667	-28.6543	-15.2878	-30.5341
																		3.75	-0.44433	-0.29104	-0.28553		3.75	-28.6575	-15.2788	-30.5337
																		3.75333	-0.44534	-0.29729	-0.28827		3.75333	-28.6675	-15.2612	-30.5416
																		3.7565	-0.44736	-0.29468	-0.2865		3.7565	-28.6613	-15.2557	-30.5321
																		3.76017	-0.44744	-0.2919	-0.28702		3.76017	-28.6759	-15.243	-30.5426
																		3.7635	-0.44908	-0.2994	-0.29023		3.7635	-28.6789	-15.2173	-30.5549
																		3.76667	-0.4498	-0.29476	-0.28203		3.76667	-28.6792	-15.219	-30.5566
																		3.77033	-0.44929	-0.29641	-0.28178		3.77033	-28.6914	-15.1992	-30.5549
																		3.77333	-0.45041	-0.30029	-0.28763		3.77333	-28.6949	-15.1968	-30.564
																		3.7765	-0.45561	-0.30044	-0.28327		3.7765	-28.6953	-15.18	-30.5576
																		3.78017	-0.44966	-0.29631	-0.28333		3.78017	-28.7023	-15.1714	-30.559
																		3.7835	-0.44661	-0.29576	-0.28282		3.7835	-28.7054	-15.1537	-30.5711
																		3.78667	-0.44705	-0.29876	-0.28488		3.78667	-28.7127	-15.1501	-30.5737
																		3.79033	-0.45043	-0.29977	-0.29294		3.79033	-28.709	-15.1291	-30.5805
																		3.79333	-0.44833	-0.30174	-0.28925		3.79333	-28.7297	-15.1104	-30.5788
																		3.7965	-0.44989	-0.29934	-0.28748		3.7965	-28.7285	-15.1061	-30.5841
																		3.80017	-0.44637	-0.29927	-0.28797		3.80017	-28.7299	-15.1014	-30.5872
																		3.8035	-0.46003	-0.30142	-0.29051		3.8035	-28.7345	-15.0861	-30.5858
																		3.807	-0.45812	-0.29648	-0.28735		3.807	-28.7354	-15.076	-30.5913
																		3.80983	-0.45693	-0.30034	-0.28919		3.80983	-28.7403	-15.0603	-30.591
																		3.8135	-0.45384	-0.30381	-0.29289		3.8135	-28.7484	-15.0512	-30.5939
																		3.81683	-0.45774	-0.29883	-0.29146		3.81683	-28.7544	-15.0429	-30.5943
																		3.82	-0.45499	-0.29874	-0.29701		3.82	-28.7604	-15.0245	-30.6013
																		3.82333	-0.4578	-0.29935	-0.29664		3.82333	-28.76	-15.0224	-30.6036
																		3.827	-0.45993	-0.30474	-0.28924		3.827	-28.7673	-15.0091	-30.6118
																		3.82983	-0.46014	-0.30264	-0.29294		3.82983	-28.77	-14.9933	-30.6095
																		3.8335	-0.46083	-0.30358	-0.29711		3.8335	-28.7752	-14.9849	-30.6174
																		3.83683	-0.46066	-0.29996	-0.29159		3.83683	-28.7823	-14.969	-30.6223
																		3.84	-0.46218	-0.29963	-0.29438		3.84	-28.7868	-14.9673	-30.6161
																		3.84333	-0.45855	-0.30018	-0.29251		3.84333	-28.7869	-14.959	-30.63
																		3.84667	-0.4635	-0.30237	-0.29318		3.84667	-28.7979	-14.9392	-30.6334
																		3.84983	-0.46189	-0.30813	-0.29607		3.84983	-28.7932	-14.923	-30.6283
																		3.85317	-0.45873	-0.29875	-0.29154		3.85317	-28.7919	-14.9126	-30.6316
																		3.85683	-0.46166	-0.3036	-0.29706		3.85683	-28.804	-14.908	-30.6362
																		3.86	-0.46321	-0.30236	-0.29603		3.86	-28.8123	-14.8991	-30.6368
																		3.86367	-0.46118	-0.30793	-0.2944		3.86367	-28.8175	-14.8751	-30.6419
																		3.86667	-0.4705	-0.3086	-0.29844		3.86667	-28.82	-14.8678	-30.6446
																		3.86983	-0.46982	-0.30823	-0.30269		3.86983	-28.8259	-14.8608	-30.6511
																		3.8735	-0.46885	-0.30404	-0.29531		3.8735	-28.8286	-14.8456	-30.6595
																		3.87683	-0.46577	-0.31145	-0.29787		3.87683	-28.8319	-14.8335	-30.6541
																		3.88	-0.46704	-0.30787	-0.29841		3.88	-28.8329	-14.8233	-30.6606
																		3.88333	-0.46883	-0.30578	-0.29347		3.88333	-28.8384	-14.8052	-30.6606
																		3.88683	-0.4661	-0.30612	-0.29988		3.88683	-28.8422	-14.7983	-30.673
																		3.88983	-0.46704	-0.30828	-0.29837		3.88983	-28.8499	-14.7867	-30.6726
																		3.8935	-0.46378	-0.30251	-0.30073		3.8935	-28.8586	-14.7785	-30.6775
																		3.89683	-0.47053	-0.30709	-0.29804		3.89683	-28.8619	-14.7621	-30.6694
																		3.9	-0.46814	-0.30863	-0.29688		3.9	-28.8612	-14.7545	-30.6763
																		3.90333	-0.46768	-0.30754	-0.29691		3.90333	-28.8704	-14.7421	-30.6802
																		3.90683	-0.46385	-0.3098	-0.29975		3.90683	-28.8731	-14.7207	-30.6854
																		3.90983	-0.47143	-0.30754	-0.29585		3.90983	-28.8806	-14.7237	-30.6847
																		3.9135	-0.46284	-0.30384	-0.29987		3.9135	-28.8775	-14.7078	-30.6906
																		3.91683	-0.4678	-0.3074	-0.30291		3.91683	-28.8806	-14.7088	-30.6932
																		3.92	-0.46952	-0.31249	-0.30399		3.92	-28.8838	-14.6884	-30.6974
																		3.92333	-0.46604	-0.30269	-0.2981		3.92333	-28.8884	-14.6878	-30.6981
																		3.92683	-0.46105	-0.30205	-0.29888		3.92683	-28.8977	-14.668	-30.7034
																		3.93017	-0.4727	-0.31047	-0.30121		3.93017	-28.9036	-14.6545	-30.7021
																		3.93333	-0.46886	-0.30687	-0.29712		3.93333	-28.9094	-14.6457	-30.7068
																		3.937	-0.46615	-0.30368	-0.30197		3.937	-28.9096	-14.6344	-30.7161
																		3.94	-0.47442	-0.31325	-0.2998		3.94	-28.9058	-14.6204	-30.7052
																		3.94317	-0.47676	-0.31533	-0.30595		3.94317	-28.9066	-14.6065	-30.7097
																		3.94683	-0.4687	-0.31153	-0.30451		3.94683	-28.9201	-14.5955	-30.7172
																		3.95017	-0.47736	-0.31453	-0.30509		3.95017	-28.9284	-14.5873	-30.7123
																		3.95333	-0.4726	-0.31221	-0.30393		3.95333	-28.9273	-14.5734	-30.7205
																		3.95667	-0.46864	-0.31325	-0.30438		3.95667	-28.9384	-14.5595	-30.7295
																		3.96	-0.47297	-0.31307	-0.30291		3.96	-28.9348	-14.5511	-30.7319
																		3.96317	-0.47649	-0.32183	-0.306		3.96317	-28.9381	-14.5408	-30.7284
																		3.9665	-0.47319	-0.31344	-0.29987		3.9665	-28.9482	-14.527	-30.7411
																		3.97017	-0.48132	-0.31674	-0.29841		3.97017	-28.9522	-14.5181	-30.7486
																		3.97333	-0.47736	-0.31735	-0.29846		3.97333	-28.9477	-14.5064	-30.7394
																		3.97667	-0.46855	-0.30873	-0.30164		3.97667	-28.9621	-14.4967	-30.7381
																		3.98017	-0.47721	-0.31389	-0.30213		3.98017	-28.9631	-14.4816	-30.747
																		3.98317	-0.47764	-0.32298	-0.30592		3.98317	-28.9637	-14.4725	-30.748
																		3.98683	-0.47737	-0.3156	-0.30677		3.98683	-28.9716	-14.4701	-30.7598
																		3.99017	-0.47462	-0.31789	-0.30899		3.99017	-28.9768	-14.4483	-30.7511
																		3.99333	-0.48218	-0.31552	-0.31102		3.99333	-28.9812	-14.4315	-30.7577
																		3.99667	-0.47932	-0.31408	-0.30652		3.99667	-28.9834	-14.4222	-30.7619
																		4.00017	-0.48341	-0.3225	-0.31091		4.00017	-28.9854	-14.4093	-30.7631
																		4.00317	-0.4876	-0.31986	-0.31241		4.00317	-28.9904	-14.4039	-30.7661
																		4.00683	-0.4747	-0.3139	-0.30868		4.00683	-28.9939	-14.3956	-30.7618
																		4.01017	-0.48164	-0.31886	-0.31046		4.01017	-28.9949	-14.3862	-30.7728
																		4.01333	-0.48676	-0.32098	-0.31107		4.01333	-28.9983	-14.3724	-30.7718
																		4.01667	-0.48347	-0.31887	-0.30628		4.01667	-29	-14.3566	-30.7744
																		4.02017	-0.48199	-0.3166	-0.30722		4.02017	-29.0099	-14.3487	-30.7785
																		4.02317	-0.48171	-0.31739	-0.31235		4.02317	-29.0177	-14.3446	-30.7934
																		4.02683	-0.48137	-0.3199	-0.3107		4.02683	-28.9969	-14.3297	-30.7896
																		4.03	-0.48739	-0.32177	-0.31305		4.03	-29.0247	-14.3161	-30.783
																		4.03333	-0.48692	-0.32431	-0.31501		4.03333	-29.0283	-14.2968	-30.7913
																		4.0365	-0.48188	-0.32348	-0.31019		4.0365	-29.0276	-14.2977	-30.7996
																		4.04017	-0.48323	-0.31822	-0.31213		4.04017	-29.0346	-14.2828	-30.8031
																		4.0435	-0.48782	-0.32349	-0.31581		4.0435	-29.0417	-14.2693	-30.7981
																		4.04683	-0.49023	-0.32039	-0.31297		4.04683	-29.0383	-14.2608	-30.8057
																		4.05	-0.48799	-0.31572	-0.30519		4.05	-29.0464	-14.2429	-30.8068
																		4.05333	-0.48717	-0.32251	-0.31682		4.05333	-29.0495	-14.2368	-30.8105
																		4.0565	-0.4922	-0.32334	-0.31444		4.0565	-29.0536	-14.2251	-30.8079
																		4.06017	-0.49156	-0.31928	-0.31416		4.06017	-29.0603	-14.201	-30.8154
																		4.0635	-0.49091	-0.32653	-0.31149		4.0635	-29.0606	-14.1972	-30.8057
																		4.06667	-0.49421	-0.32097	-0.31526		4.06667	-29.0683	-14.1918	-30.8139
																		4.07	-0.49008	-0.32157	-0.31729		4.07	-29.0683	-14.1755	-30.8259
																		4.0735	-0.49244	-0.31967	-0.31537		4.0735	-29.0711	-14.1714	-30.822
																		4.0765	-0.48847	-0.32445	-0.31471		4.0765	-29.0786	-14.1505	-30.8338
																		4.08	-0.48874	-0.32587	-0.31112		4.08	-29.0812	-14.1399	-30.8293
																		4.0835	-0.48917	-0.32231	-0.31107		4.0835	-29.0859	-14.1375	-30.8256
																		4.08667	-0.49721	-0.32573	-0.31409		4.08667	-29.0952	-14.1189	-30.8281
																		4.08983	-0.4941	-0.33083	-0.31368		4.08983	-29.0912	-14.1111	-30.8386
																		4.0935	-0.48366	-0.32248	-0.31681		4.0935	-29.0955	-14.0901	-30.8449
																		4.0965	-0.48623	-0.32326	-0.31765		4.0965	-29.0994	-14.0914	-30.8426
																		4.1	-0.49457	-0.32403	-0.31204		4.1	-29.107	-14.0749	-30.8476
																		4.10367	-0.48979	-0.32116	-0.31009		4.10367	-29.0982	-14.0654	-30.8482
																		4.10667	-0.48913	-0.32926	-0.31698		4.10667	-29.1113	-14.0575	-30.8446
																		4.11017	-0.49665	-0.31946	-0.31391		4.11017	-29.1178	-14.0398	-30.8576
																		4.1135	-0.48927	-0.32347	-0.31489		4.1135	-29.1098	-14.0269	-30.8531
																		4.11667	-0.49059	-0.32672	-0.31685		4.11667	-29.1327	-14.019	-30.8518
																		4.12017	-0.49044	-0.31866	-0.32023		4.12017	-29.1105	-14.0045	-30.8574
																		4.12367	-0.48693	-0.3211	-0.32055		4.12367	-29.1309	-13.9978	-30.8618
																		4.12667	-0.49522	-0.32959	-0.32025		4.12667	-29.1307	-13.9831	-30.8619
																		4.13017	-0.50033	-0.32992	-0.31804		4.13017	-29.1371	-13.9739	-30.8647
																		4.1335	-0.49225	-0.32292	-0.31986		4.1335	-29.1477	-13.9632	-30.8758
																		4.13683	-0.49892	-0.32853	-0.31832		4.13683	-29.1474	-13.9526	-30.8731
																		4.14017	-0.50131	-0.32989	-0.32037		4.14017	-29.1434	-13.9361	-30.878
																		4.14367	-0.49489	-0.32502	-0.31913		4.14367	-29.1534	-13.9302	-30.881
																		4.14667	-0.49711	-0.33071	-0.32235		4.14667	-29.1539	-13.9202	-30.8806
																		4.15017	-0.49724	-0.33344	-0.32305		4.15017	-29.1437	-13.9089	-30.8787
																		4.15317	-0.502	-0.3309	-0.31697		4.15317	-29.163	-13.8923	-30.884
																		4.15667	-0.49665	-0.32853	-0.3244		4.15667	-29.1535	-13.8839	-30.8961
																		4.16033	-0.49817	-0.33045	-0.32118		4.16033	-29.172	-13.8724	-30.896
																		4.16317	-0.49908	-0.33012	-0.32413		4.16317	-29.1756	-13.8666	-30.9024
																		4.16683	-0.50126	-0.32915	-0.32741		4.16683	-29.1817	-13.8419	-30.9046
																		4.17017	-0.50712	-0.33164	-0.31733		4.17017	-29.169	-13.8397	-30.9091
																		4.17333	-0.50466	-0.33322	-0.3232		4.17333	-29.186	-13.8245	-30.9113
																		4.17683	-0.49671	-0.33493	-0.31879		4.17683	-29.172	-13.8212	-30.9054
																		4.18	-0.50254	-0.33315	-0.32017		4.18	-29.187	-13.8066	-30.909
																		4.18317	-0.5058	-0.33406	-0.32672		4.18317	-29.1958	-13.8017	-30.9104
																		4.18683	-0.50302	-0.33164	-0.32285		4.18683	-29.1983	-13.7877	-30.9068
																		4.18983	-0.50757	-0.33818	-0.32809		4.18983	-29.1919	-13.7759	-30.9108
																		4.19333	-0.50483	-0.33321	-0.32498		4.19333	-29.2096	-13.7694	-30.9228
																		4.197	-0.50982	-0.33613	-0.33102		4.197	-29.217	-13.7607	-30.913
																		4.2	-0.51406	-0.33715	-0.33102		4.2	-29.2128	-13.7393	-30.9183
																		4.2035	-0.50564	-0.33185	-0.32675		4.2035	-29.2194	-13.7281	-30.9283
																		4.20683	-0.50911	-0.33451	-0.3333		4.20683	-29.2243	-13.7231	-30.9204
																		4.21	-0.50935	-0.33854	-0.33022		4.21	-29.225	-13.7151	-30.9311
																		4.2135	-0.52033	-0.33586	-0.32744		4.2135	-29.2275	-13.7007	-30.9308
																		4.217	-0.51013	-0.33286	-0.33138		4.217	-29.228	-13.6908	-30.9387
																		4.21983	-0.51025	-0.33375	-0.32664		4.21983	-29.2335	-13.682	-30.9344
																		4.2235	-0.51343	-0.33373	-0.32738		4.2235	-29.2285	-13.6746	-30.9444
																		4.22683	-0.50836	-0.33638	-0.32945		4.22683	-29.2314	-13.6591	-30.9404
																		4.23	-0.51448	-0.33395	-0.33733		4.23	-29.2451	-13.6415	-30.9426
																		4.23367	-0.51193	-0.33382	-0.32671		4.23367	-29.2468	-13.6338	-30.9477
																		4.23667	-0.51107	-0.33771	-0.32787		4.23667	-29.2521	-13.6223	-30.9479
																		4.23983	-0.5128	-0.33619	-0.32753		4.23983	-29.2497	-13.6097	-30.9563
																		4.2435	-0.51427	-0.33737	-0.32788		4.2435	-29.2355	-13.6004	-30.9543
																		4.24683	-0.5134	-0.33878	-0.33168		4.24683	-29.2594	-13.5833	-30.9539
																		4.25017	-0.51301	-0.33642	-0.32942		4.25017	-29.2491	-13.5714	-30.9536
																		4.25367	-0.51507	-0.33834	-0.32689		4.25367	-29.2633	-13.5596	-30.9598
																		4.25667	-0.51138	-0.3365	-0.32984		4.25667	-29.2486	-13.5523	-30.963
																		4.25983	-0.50914	-0.33297	-0.32895		4.25983	-29.2758	-13.5385	-30.9667
																		4.2635	-0.51083	-0.33743	-0.33412		4.2635	-29.2838	-13.5295	-30.9662
																		4.26667	-0.51572	-0.33512	-0.32619		4.26667	-29.2633	-13.5192	-30.9665
																		4.27017	-0.51217	-0.33927	-0.33062		4.27017	-29.2801	-13.5082	-30.9735
																		4.27367	-0.51371	-0.34067	-0.32784		4.27367	-29.2826	-13.4945	-30.9792
																		4.2765	-0.51094	-0.33375	-0.32681		4.2765	-29.2746	-13.4784	-30.9815
																		4.28017	-0.50982	-0.33544	-0.3326		4.28017	-29.2944	-13.4669	-30.9769
																		4.28317	-0.51269	-0.33804	-0.33362		4.28317	-29.2938	-13.4606	-30.9873
																		4.28683	-0.51665	-0.3403	-0.32972		4.28683	-29.3009	-13.4475	-30.9851
																		4.29033	-0.51174	-0.33525	-0.33857		4.29033	-29.3033	-13.4378	-30.991
																		4.29317	-0.50616	-0.33905	-0.3372		4.29317	-29.2955	-13.4246	-30.9823
																		4.2965	-0.51929	-0.34292	-0.33616		4.2965	-29.3052	-13.4135	-30.9874
																		4.30017	-0.51574	-0.33706	-0.33411		4.30017	-29.3051	-13.4022	-30.994
																		4.30333	-0.50967	-0.33587	-0.33292		4.30333	-29.3133	-13.393	-30.9985
																		4.30667	-0.52051	-0.34078	-0.33484		4.30667	-29.3013	-13.3848	-31.0042
																		4.31033	-0.5129	-0.34114	-0.33577		4.31033	-29.3073	-13.3674	-31.0032
																		4.31317	-0.51793	-0.33858	-0.33679		4.31317	-29.3302	-13.3647	-31.009
																		4.3165	-0.51685	-0.34167	-0.33799		4.3165	-29.3073	-13.3497	-31.0145
																		4.32017	-0.51489	-0.33957	-0.34005		4.32017	-29.3171	-13.3339	-31.0125
																		4.32333	-0.51965	-0.33477	-0.33181		4.32333	-29.3252	-13.3266	-31.0119
																		4.327	-0.52231	-0.34094	-0.3346		4.327	-29.3358	-13.315	-31.0116
																		4.33	-0.52002	-0.34436	-0.33121		4.33	-29.3299	-13.3019	-31.0142
																		4.33317	-0.51575	-0.3444	-0.33429		4.33317	-29.3458	-13.2954	-31.0214
																		4.33683	-0.52794	-0.34345	-0.33572		4.33683	-29.3463	-13.2801	-31.0254
																		4.34017	-0.519	-0.34005	-0.33747		4.34017	-29.3527	-13.2772	-31.0257
																		4.34333	-0.51814	-0.34341	-0.33822		4.34333	-29.3472	-13.255	-31.0228
																		4.347	-0.52361	-0.34498	-0.33739		4.347	-29.359	-13.2561	-31.0222
																		4.35	-0.52801	-0.34933	-0.33778		4.35	-29.3439	-13.2424	-31.0271
																		4.35317	-0.52057	-0.34066	-0.33683		4.35317	-29.3667	-13.2252	-31.034
																		4.35683	-0.52254	-0.34801	-0.33888		4.35683	-29.3695	-13.2149	-31.0259
																		4.36017	-0.5191	-0.34511	-0.33481		4.36017	-29.3669	-13.2043	-31.0372
																		4.3635	-0.52593	-0.34532	-0.341		4.3635	-29.3564	-13.1923	-31.0345
																		4.36667	-0.52707	-0.34841	-0.34467		4.36667	-29.3759	-13.186	-31.0417
																		4.37	-0.52966	-0.34412	-0.33923		4.37	-29.3754	-13.1687	-31.0446
																		4.3735	-0.51694	-0.34694	-0.33933		4.3735	-29.3702	-13.1611	-31.0447
																		4.37683	-0.53151	-0.35233	-0.34703		4.37683	-29.3762	-13.153	-31.0519
																		4.38	-0.53213	-0.35503	-0.34503		4.38	-29.377	-13.1451	-31.0534
																		4.38367	-0.52801	-0.34713	-0.34193		4.38367	-29.3988	-13.1327	-31.0526
																		4.38667	-0.52953	-0.35018	-0.34242		4.38667	-29.4014	-13.1213	-31.0656
																		4.39017	-0.53139	-0.35254	-0.3461		4.39017	-29.3988	-13.1118	-31.057
																		4.3935	-0.53569	-0.34934	-0.34055		4.3935	-29.4073	-13.0975	-31.0604
																		4.39683	-0.53535	-0.35378	-0.34582		4.39683	-29.4072	-13.0887	-31.0627
																		4.4	-0.53313	-0.35328	-0.34457		4.4	-29.4187	-13.0842	-31.0654
																		4.40367	-0.53522	-0.34815	-0.34789		4.40367	-29.3976	-13.0731	-31.0672
																		4.4065	-0.53095	-0.34816	-0.34121		4.4065	-29.4265	-13.0591	-31.0718
																		4.40983	-0.53801	-0.35196	-0.34759		4.40983	-29.4265	-13.0487	-31.0761
																		4.4135	-0.5374	-0.3493	-0.34727		4.4135	-29.424	-13.0299	-31.0749
																		4.41667	-0.52941	-0.35004	-0.34742		4.41667	-29.4331	-13.0269	-31.0759
																		4.42	-0.53257	-0.35336	-0.34738		4.42	-29.4154	-13.0187	-31.0757
																		4.42333	-0.53437	-0.35139	-0.34184		4.42333	-29.4349	-13.0068	-31.0788
																		4.4265	-0.53674	-0.34885	-0.35143		4.4265	-29.4389	-12.9992	-31.081
																		4.42983	-0.53413	-0.3538	-0.34096		4.42983	-29.4395	-12.9835	-31.0865
																		4.4335	-0.53905	-0.35534	-0.34283		4.4335	-29.4325	-12.9738	-31.0878
																		4.43667	-0.53167	-0.34912	-0.34021		4.43667	-29.4494	-12.9634	-31.087
																		4.44033	-0.53448	-0.3524	-0.34198		4.44033	-29.449	-12.9484	-31.0901
																		4.44333	-0.53983	-0.35639	-0.3455		4.44333	-29.4503	-12.9347	-31.0899
																		4.4465	-0.54062	-0.34939	-0.34371		4.4465	-29.4574	-12.9265	-31.0954
																		4.45017	-0.53198	-0.35724	-0.34859		4.45017	-29.4673	-12.918	-31.0972
																		4.4535	-0.53625	-0.3523	-0.34441		4.4535	-29.4563	-12.9085	-31.1014
																		4.45667	-0.53114	-0.3471	-0.35162		4.45667	-29.4518	-12.8992	-31.102
																		4.46	-0.53042	-0.35158	-0.3484		4.46	-29.46	-12.8801	-31.0998
																		4.4635	-0.54311	-0.35441	-0.34612		4.4635	-29.4785	-12.8702	-31.1065
																		4.4665	-0.53971	-0.35064	-0.34465		4.4665	-29.4746	-12.8642	-31.1077
																		4.47017	-0.53194	-0.35299	-0.35082		4.47017	-29.4837	-12.8556	-31.1138
																		4.4735	-0.53805	-0.35547	-0.34703		4.4735	-29.4821	-12.8432	-31.1083
																		4.47667	-0.54035	-0.34962	-0.35077		4.47667	-29.485	-12.8358	-31.1189
																		4.48	-0.5346	-0.35414	-0.3481		4.48	-29.4811	-12.8227	-31.1129
																		4.4835	-0.53508	-0.35882	-0.3551		4.4835	-29.4934	-12.8079	-31.1162
																		4.48683	-0.53528	-0.35224	-0.35075		4.48683	-29.4951	-12.7999	-31.1197
																		4.49017	-0.5394	-0.35915	-0.35009		4.49017	-29.4854	-12.7955	-31.1182
																		4.4935	-0.54144	-0.35887	-0.34839		4.4935	-29.4872	-12.7774	-31.1288
																		4.49667	-0.5376	-0.35406	-0.34164		4.49667	-29.5007	-12.7652	-31.1247
																		4.5	-0.53817	-0.35428	-0.35312		4.5	-29.4981	-12.758	-31.1243
																		4.50317	-0.53816	-0.3553	-0.35714		4.50317	-29.5006	-12.7543	-31.1263
																		4.50683	-0.54154	-0.35312	-0.35199		4.50683	-29.516	-12.7421	-31.135
																		4.51017	-0.54088	-0.35378	-0.35228		4.51017	-29.5193	-12.7322	-31.1281
																		4.51333	-0.54229	-0.36162	-0.35158		4.51333	-29.5229	-12.7173	-31.1381
																		4.51667	-0.54572	-0.36093	-0.35392		4.51667	-29.5158	-12.7094	-31.1379
																		4.52017	-0.54414	-0.35605	-0.35324		4.52017	-29.5159	-12.7027	-31.141
																		4.52317	-0.54263	-0.35778	-0.35804		4.52317	-29.5133	-12.6905	-31.1431
																		4.52683	-0.54052	-0.35977	-0.35385		4.52683	-29.5205	-12.6738	-31.1438
																		4.53	-0.54476	-0.3556	-0.35429		4.53	-29.5399	-12.6643	-31.1475
																		4.53333	-0.54871	-0.35726	-0.35326		4.53333	-29.5404	-12.6534	-31.1446
																		4.53667	-0.55004	-0.36337	-0.35675		4.53667	-29.5458	-12.6452	-31.1405
																		4.53983	-0.55126	-0.36047	-0.35675		4.53983	-29.545	-12.6347	-31.1578
																		4.54317	-0.54411	-0.35766	-0.36158		4.54317	-29.5445	-12.6265	-31.1564
																		4.54683	-0.5515	-0.36475	-0.35402		4.54683	-29.5443	-12.6099	-31.1624
																		4.55	-0.54784	-0.36004	-0.35075		4.55	-29.5453	-12.6048	-31.1619
																		4.55333	-0.54431	-0.36002	-0.36405		4.55333	-29.5391	-12.5936	-31.165
																		4.55683	-0.55299	-0.36596	-0.36123		4.55683	-29.5427	-12.5775	-31.1614
																		4.55983	-0.55172	-0.36752	-0.35937		4.55983	-29.5463	-12.5718	-31.1652
																		4.5635	-0.54951	-0.36206	-0.36319		4.5635	-29.5543	-12.5602	-31.1703
																		4.56683	-0.55503	-0.36413	-0.35868		4.56683	-29.5664	-12.5469	-31.1645
																		4.57	-0.55547	-0.36344	-0.35424		4.57	-29.551	-12.538	-31.1712
																		4.57333	-0.55273	-0.36613	-0.36493		4.57333	-29.5555	-12.5254	-31.1686
																		4.57683	-0.55692	-0.37118	-0.36155		4.57683	-29.5759	-12.5205	-31.1788
																		4.57983	-0.55642	-0.36863	-0.35843		4.57983	-29.584	-12.5073	-31.1738
																		4.5835	-0.55352	-0.3621	-0.36704		4.5835	-29.5678	-12.493	-31.1809
																		4.587	-0.56093	-0.37064	-0.36268		4.587	-29.5674	-12.4933	-31.1803
																		4.59	-0.56033	-0.36827	-0.35781		4.59	-29.5773	-12.4793	-31.1848
																		4.5935	-0.55338	-0.36689	-0.36332		4.5935	-29.5889	-12.4652	-31.1895
																		4.59683	-0.55717	-0.37122	-0.36097		4.59683	-29.5848	-12.4554	-31.1841
																		4.60017	-0.55481	-0.36715	-0.35932		4.60017	-29.5804	-12.4424	-31.1806
																		4.6035	-0.55404	-0.37021	-0.3641		4.6035	-29.5889	-12.4357	-31.1855
																		4.607	-0.55287	-0.36612	-0.36168		4.607	-29.6066	-12.4238	-31.1953
																		4.61	-0.55827	-0.3698	-0.3593		4.61	-29.5905	-12.4096	-31.1939
																		4.6135	-0.55491	-0.36769	-0.36262		4.6135	-29.5975	-12.4032	-31.2032
																		4.61683	-0.55672	-0.36915	-0.36563		4.61683	-29.602	-12.3905	-31.2091
																		4.62017	-0.55759	-0.36832	-0.35668		4.62017	-29.6218	-12.3825	-31.2032
																		4.6235	-0.5523	-0.36657	-0.36004		4.6235	-29.6069	-12.3696	-31.1975
																		4.62667	-0.55307	-0.36311	-0.36458		4.62667	-29.6072	-12.3565	-31.2057
																		4.63	-0.55661	-0.3699	-0.35715		4.63	-29.6283	-12.347	-31.2048
																		4.6335	-0.55598	-0.36562	-0.3622		4.6335	-29.6326	-12.3413	-31.2105
																		4.6365	-0.55203	-0.35807	-0.36386		4.6365	-29.6167	-12.3315	-31.199
																		4.64017	-0.55244	-0.37022	-0.35656		4.64017	-29.6367	-12.3202	-31.2071
																		4.64333	-0.55714	-0.36016	-0.36635		4.64333	-29.6243	-12.3105	-31.2154
																		4.64667	-0.55079	-0.36165	-0.36403		4.64667	-29.6242	-12.3016	-31.2067
																		4.65017	-0.55951	-0.36963	-0.35923		4.65017	-29.6413	-12.2932	-31.2237
																		4.65317	-0.55822	-0.37056	-0.36651		4.65317	-29.6342	-12.2781	-31.2225
																		4.65667	-0.55735	-0.36404	-0.36773		4.65667	-29.6357	-12.2676	-31.2202
																		4.66017	-0.56389	-0.37298	-0.36557		4.66017	-29.6401	-12.2548	-31.2222
																		4.66333	-0.5612	-0.37163	-0.36594		4.66333	-29.6437	-12.2482	-31.2199
																		4.66667	-0.55133	-0.36386	-0.36364		4.66667	-29.6418	-12.2423	-31.2174
																		4.67017	-0.55913	-0.3715	-0.37215		4.67017	-29.6501	-12.2278	-31.221
																		4.67317	-0.5617	-0.37461	-0.36734		4.67317	-29.6495	-12.2184	-31.2286
																		4.67683	-0.56126	-0.37502	-0.36496		4.67683	-29.6536	-12.2058	-31.2256
																		4.68033	-0.56083	-0.37232	-0.36656		4.68033	-29.6584	-12.1944	-31.2332
																		4.68333	-0.5635	-0.36567	-0.37016		4.68333	-29.6607	-12.189	-31.237
																		4.68683	-0.56161	-0.36735	-0.36494		4.68683	-29.6705	-12.1651	-31.2294
																		4.69017	-0.56964	-0.37191	-0.36838		4.69017	-29.6634	-12.1618	-31.2318
																		4.69333	-0.56627	-0.37702	-0.3751		4.69333	-29.6631	-12.156	-31.2328
																		4.69683	-0.56065	-0.3666	-0.36798		4.69683	-29.6817	-12.1503	-31.2309
																		4.7	-0.56331	-0.37013	-0.37131		4.7	-29.6735	-12.1381	-31.2407
																		4.70333	-0.5756	-0.37435	-0.37211		4.70333	-29.6861	-12.1282	-31.2509
																		4.70683	-0.56608	-0.37043	-0.36733		4.70683	-29.6771	-12.119	-31.2439
																		4.71017	-0.56541	-0.36971	-0.373		4.71017	-29.693	-12.1069	-31.242
																		4.7135	-0.568	-0.37645	-0.36757		4.7135	-29.6971	-12.0932	-31.2537
																		4.717	-0.56874	-0.37147	-0.37082		4.717	-29.6892	-12.0845	-31.2544
																		4.72	-0.56658	-0.37363	-0.37677		4.72	-29.6981	-12.0761	-31.2565
																		4.7235	-0.57253	-0.37368	-0.37336		4.7235	-29.6939	-12.0723	-31.2557
																		4.72683	-0.56742	-0.36894	-0.37551		4.72683	-29.695	-12.0628	-31.2554
																		4.73	-0.5708	-0.37215	-0.37573		4.73	-29.694	-12.0547	-31.2547
																		4.7335	-0.57333	-0.37145	-0.37757		4.7335	-29.6959	-12.0443	-31.2658
																		4.737	-0.57289	-0.37522	-0.37625		4.737	-29.7187	-12.0288	-31.2636
																		4.73983	-0.57575	-0.37224	-0.37319		4.73983	-29.6999	-12.0214	-31.2638
																		4.7435	-0.57329	-0.38055	-0.37489		4.7435	-29.7273	-12.0084	-31.267
																		4.74683	-0.57573	-0.37104	-0.37734		4.74683	-29.711	-12.0013	-31.2702
																		4.75	-0.57221	-0.3735	-0.37381		4.75	-29.7102	-11.9891	-31.2613
																		4.7535	-0.57586	-0.37795	-0.3767		4.7535	-29.7181	-11.9799	-31.2697
																		4.757	-0.57276	-0.37506	-0.37278		4.757	-29.7194	-11.9668	-31.28
																		4.76	-0.57327	-0.37544	-0.37972		4.76	-29.7141	-11.9607	-31.2732
																		4.7635	-0.58035	-0.37924	-0.37905		4.7635	-29.7319	-11.9486	-31.274
																		4.76683	-0.57295	-0.37692	-0.37575		4.76683	-29.7346	-11.9421	-31.2897
																		4.77017	-0.57174	-0.37613	-0.38283		4.77017	-29.7376	-11.9309	-31.2794
																		4.77367	-0.57698	-0.38073	-0.37842		4.77367	-29.744	-11.9198	-31.2873
																		4.7765	-0.57743	-0.37446	-0.3808		4.7765	-29.7365	-11.9061	-31.2719
																		4.77983	-0.58116	-0.37841	-0.37455		4.77983	-29.7405	-11.8915	-31.2927
																		4.7835	-0.57507	-0.38206	-0.38084		4.7835	-29.7382	-11.8903	-31.2861
																		4.78667	-0.5822	-0.38329	-0.38095		4.78667	-29.757	-11.871	-31.2932
																		4.79017	-0.58224	-0.38022	-0.37797		4.79017	-29.7448	-11.8657	-31.2952
																		4.79367	-0.5754	-0.38153	-0.38194		4.79367	-29.7453	-11.8573	-31.301
																		4.7965	-0.58018	-0.38145	-0.37769		4.7965	-29.7722	-11.8462	-31.2972
																		4.80017	-0.57965	-0.38044	-0.37637		4.80017	-29.7471	-11.8367	-31.2993
																		4.8035	-0.57899	-0.38065	-0.37815		4.8035	-29.774	-11.8235	-31.2957
																		4.80667	-0.57883	-0.3774	-0.37901		4.80667	-29.7556	-11.8171	-31.2936
																		4.81033	-0.57742	-0.37717	-0.3771		4.81033	-29.7647	-11.8091	-31.3058
																		4.81333	-0.57241	-0.37412	-0.38147		4.81333	-29.7632	-11.7926	-31.3016
																		4.8165	-0.57952	-0.38202	-0.37757		4.8165	-29.772	-11.7923	-31.3063
																		4.82017	-0.58206	-0.37794	-0.37761		4.82017	-29.7868	-11.7774	-31.3051
																		4.8235	-0.57328	-0.37552	-0.38327		4.8235	-29.7716	-11.7672	-31.3102
																		4.82683	-0.58059	-0.38449	-0.3761		4.82683	-29.783	-11.7562	-31.3073
																		4.83033	-0.58143	-0.37519	-0.37474		4.83033	-29.7762	-11.7453	-31.3224
																		4.83317	-0.58082	-0.37859	-0.37804		4.83317	-29.7875	-11.7394	-31.3138
																		4.8365	-0.57818	-0.38098	-0.38172		4.8365	-29.7979	-11.7287	-31.3072
																		4.84017	-0.5816	-0.38022	-0.37835		4.84017	-29.7855	-11.7178	-31.3179
																		4.8435	-0.57747	-0.38132	-0.38529		4.8435	-29.7819	-11.7097	-31.3115
																		4.84683	-0.58353	-0.38348	-0.38456		4.84683	-29.7952	-11.6967	-31.3216
																		4.85	-0.58749	-0.3821	-0.38291		4.85	-29.7917	-11.6911	-31.325
																		4.85333	-0.58191	-0.3801	-0.38524		4.85333	-29.7987	-11.68	-31.3257
																		4.85683	-0.58302	-0.38475	-0.38078		4.85683	-29.8072	-11.6754	-31.3212
																		4.85983	-0.58288	-0.38939	-0.38033		4.85983	-29.7935	-11.6673	-31.3207
																		4.86333	-0.584	-0.38529	-0.383		4.86333	-29.7995	-11.6576	-31.3348
																		4.867	-0.5844	-0.38602	-0.38308		4.867	-29.8021	-11.6448	-31.3268
																		4.87	-0.59167	-0.38662	-0.38618		4.87	-29.8022	-11.6339	-31.3294
																		4.87317	-0.58793	-0.38667	-0.38874		4.87317	-29.8173	-11.629	-31.3433
																		4.87683	-0.58047	-0.38372	-0.38457		4.87683	-29.8134	-11.615	-31.335
																		4.88017	-0.58877	-0.38484	-0.38378		4.88017	-29.8128	-11.604	-31.3375
																		4.8835	-0.58857	-0.38719	-0.38983		4.8835	-29.8169	-11.5997	-31.3388
																		4.88667	-0.58501	-0.38235	-0.38832		4.88667	-29.8397	-11.588	-31.3412
																		4.88983	-0.58293	-0.3865	-0.38622		4.88983	-29.8183	-11.5767	-31.3437
																		4.89317	-0.5887	-0.38329	-0.38524		4.89317	-29.8304	-11.5703	-31.3454
																		4.89683	-0.59119	-0.38654	-0.3903		4.89683	-29.8264	-11.5612	-31.3482
																		4.9	-0.59474	-0.38891	-0.39447		4.9	-29.8291	-11.5572	-31.3486
																		4.90367	-0.5906	-0.3827	-0.38908		4.90367	-29.8375	-11.5409	-31.3495
																		4.90667	-0.58338	-0.38532	-0.38454		4.90667	-29.8479	-11.5389	-31.3493
																		4.90983	-0.59506	-0.38408	-0.3928		4.90983	-29.8476	-11.5176	-31.351
																		4.9135	-0.59801	-0.38463	-0.39159		4.9135	-29.8416	-11.5129	-31.3567
																		4.91683	-0.59055	-0.38764	-0.39252		4.91683	-29.8422	-11.5047	-31.3489
																		4.92	-0.59136	-0.39021	-0.3919		4.92	-29.8456	-11.4956	-31.3568
																		4.92367	-0.5952	-0.38726	-0.39231		4.92367	-29.8487	-11.4925	-31.3501
																		4.92667	-0.59931	-0.38735	-0.38995		4.92667	-29.8671	-11.4774	-31.3568
																		4.92983	-0.59532	-0.38851	-0.392		4.92983	-29.8491	-11.4638	-31.3555
																		4.9335	-0.59858	-0.3879	-0.39271		4.9335	-29.8526	-11.454	-31.368
																		4.93683	-0.59483	-0.3918	-0.39538		4.93683	-29.8587	-11.4458	-31.3636
																		4.94033	-0.5971	-0.39782	-0.39805		4.94033	-29.8702	-11.4352	-31.3683
																		4.94333	-0.60188	-0.39251	-0.39185		4.94333	-29.8524	-11.4257	-31.3751
																		4.94683	-0.59782	-0.39191	-0.38823		4.94683	-29.8631	-11.4165	-31.3748
																		4.95017	-0.59635	-0.39345	-0.39372		4.95017	-29.8625	-11.4043	-31.3723
																		4.9535	-0.59836	-0.39707	-0.39126		4.9535	-29.8651	-11.4012	-31.3727
																		4.95683	-0.60006	-0.39006	-0.39345		4.95683	-29.8647	-11.3899	-31.378
																		4.96033	-0.59926	-0.39521	-0.39434		4.96033	-29.8719	-11.3753	-31.3703
																		4.96333	-0.59943	-0.3945	-0.39183		4.96333	-29.8744	-11.3679	-31.3717
																		4.9665	-0.60128	-0.39493	-0.39592		4.9665	-29.8742	-11.3666	-31.3687
																		4.97017	-0.59965	-0.39267	-0.39566		4.97017	-29.8747	-11.3448	-31.3773
																		4.9735	-0.6037	-0.39584	-0.3924		4.9735	-29.874	-11.3409	-31.3825
																		4.97667	-0.60724	-0.39054	-0.38842		4.97667	-29.8846	-11.3288	-31.3751
																		4.98	-0.60118	-0.39105	-0.39439		4.98	-29.8934	-11.3225	-31.3854
																		4.98333	-0.60421	-0.39638	-0.39545		4.98333	-29.8866	-11.3139	-31.3849
																		4.9865	-0.60608	-0.39477	-0.39133		4.9865	-29.9131	-11.2986	-31.3829
																		4.99017	-0.59221	-0.39212	-0.39932		4.99017	-29.9048	-11.298	-31.3841
																		4.9935	-0.60016	-0.396	-0.39312		4.9935	-29.8975	-11.278	-31.3886
																		4.997	-0.60097	-0.39138	-0.39454		4.997	-29.9011	-11.2779	-31.3915
																		5	-0.60332	-0.3935	-0.3956		5	-29.9006	-11.2623	-31.3942
																		5.0035	-0.60241	-0.39279	-0.39713		5.0035	-29.9182	-11.2515	-31.3996
																		5.00683	-0.60251	-0.3904	-0.38728		5.00683	-29.9103	-11.2438	-31.3917
																		5.01017	-0.6002	-0.39144	-0.39561		5.01017	-29.9102	-11.2416	-31.395
																		5.01333	-0.59947	-0.39328	-0.3946		5.01333	-29.9161	-11.2275	-31.4011
																		5.017	-0.60345	-0.39135	-0.39702		5.017	-29.9171	-11.2131	-31.3947
																		5.02	-0.59465	-0.3873	-0.39007		5.02	-29.9102	-11.2034	-31.4004
																		5.02317	-0.5959	-0.38795	-0.39028		5.02317	-29.9175	-11.1967	-31.402
																		5.02683	-0.6043	-0.39475	-0.40181		5.02683	-29.9213	-11.1898	-31.4073
																		5.03017	-0.6012	-0.39006	-0.3971		5.03017	-29.9189	-11.1715	-31.4037
																		5.03333	-0.59776	-0.3962	-0.39644		5.03333	-29.9276	-11.1684	-31.4053
																		5.03667	-0.60693	-0.39986	-0.40158		5.03667	-29.9245	-11.1539	-31.4124
																		5.04017	-0.60563	-0.39408	-0.39759		5.04017	-29.931	-11.1472	-31.4081
																		5.04317	-0.60854	-0.39166	-0.39731		5.04317	-29.9285	-11.1406	-31.409
																		5.04683	-0.60793	-0.3954	-0.39791		5.04683	-29.9404	-11.1334	-31.4068
																		5.05017	-0.60715	-0.39653	-0.40635		5.05017	-29.9447	-11.1156	-31.4179
																		5.05333	-0.60289	-0.39445	-0.39816		5.05333	-29.948	-11.1053	-31.4226
																		5.05667	-0.60838	-0.39811	-0.40694		5.05667	-29.9398	-11.104	-31.4214
																		5.06017	-0.60958	-0.39918	-0.39821		5.06017	-29.94	-11.0908	-31.4225
																		5.0635	-0.60454	-0.39378	-0.39918		5.0635	-29.947	-11.0839	-31.4219
																		5.06683	-0.6152	-0.39993	-0.39662		5.06683	-29.946	-11.0738	-31.4271
																		5.07	-0.60638	-0.39668	-0.39662		5.07	-29.9553	-11.0651	-31.4169
																		5.07333	-0.60779	-0.39527	-0.40359		5.07333	-29.9693	-11.0582	-31.4301
																		5.07683	-0.61109	-0.3994	-0.39918		5.07683	-29.9648	-11.0474	-31.4285
																		5.07983	-0.61541	-0.40115	-0.40044		5.07983	-29.9592	-11.0314	-31.4307
																		5.0835	-0.6159	-0.40184	-0.39923		5.0835	-29.9632	-11.0224	-31.4325
																		5.08683	-0.60764	-0.39721	-0.40373		5.08683	-29.9658	-11.0189	-31.4303
																		5.09	-0.61404	-0.40143	-0.40217		5.09	-29.9695	-11.0077	-31.4278
																		5.09333	-0.61076	-0.39966	-0.40436		5.09333	-29.9667	-11.0039	-31.4442
																		5.09683	-0.61679	-0.39802	-0.40526		5.09683	-29.9653	-10.9928	-31.4467
																		5.09983	-0.61833	-0.40267	-0.40708		5.09983	-29.9943	-10.9839	-31.4366
																		5.1035	-0.61776	-0.39667	-0.40012		5.1035	-29.9787	-10.9766	-31.4419
																		5.10667	-0.61387	-0.40105	-0.40364		5.10667	-29.9782	-10.9694	-31.4442
																		5.11	-0.62242	-0.4008	-0.40777		5.11	-29.9837	-10.9537	-31.4395
																		5.11333	-0.62271	-0.39779	-0.4087		5.11333	-29.982	-10.9516	-31.4476
																		5.11683	-0.61392	-0.40172	-0.41215		5.11683	-29.9826	-10.941	-31.4531
																		5.12017	-0.61931	-0.40504	-0.41067		5.12017	-29.9839	-10.9294	-31.4462
																		5.1235	-0.62081	-0.39909	-0.40463		5.1235	-29.9872	-10.9227	-31.4493
																		5.12667	-0.61841	-0.40215	-0.41168		5.12667	-29.9947	-10.9127	-31.4434
																		5.13	-0.61424	-0.40072	-0.40746		5.13	-29.994	-10.903	-31.4505
																		5.1335	-0.61947	-0.40105	-0.41138		5.1335	-29.9916	-10.8885	-31.4498
																		5.1365	-0.62281	-0.40733	-0.41003		5.1365	-30.004	-10.8869	-31.4493
																		5.14017	-0.62418	-0.4075	-0.40482		5.14017	-30.0026	-10.8745	-31.4624
																		5.1435	-0.61905	-0.39865	-0.41074		5.1435	-30.0073	-10.8605	-31.4617
																		5.14667	-0.61926	-0.40259	-0.40794		5.14667	-30.0122	-10.8559	-31.4475
																		5.14983	-0.62115	-0.40718	-0.41252		5.14983	-30.021	-10.842	-31.466
																		5.1535	-0.63035	-0.40518	-0.40356		5.1535	-30.0107	-10.8288	-31.4592
																		5.1565	-0.62018	-0.40318	-0.40943		5.1565	-30.002	-10.8259	-31.4607
																		5.16017	-0.61882	-0.4124	-0.4049		5.16017	-30.0089	-10.8124	-31.465
																		5.16367	-0.62759	-0.40735	-0.40888		5.16367	-30.0192	-10.8035	-31.4623
																		5.16667	-0.62486	-0.40305	-0.40857		5.16667	-30.0183	-10.8029	-31.4667
																		5.17017	-0.62075	-0.40493	-0.41067		5.17017	-30.0274	-10.7926	-31.48
																		5.1735	-0.61652	-0.40511	-0.41045		5.1735	-30.0274	-10.7784	-31.4681
																		5.17683	-0.6187	-0.40026	-0.40404		5.17683	-30.0269	-10.7774	-31.4693
																		5.18017	-0.62482	-0.40023	-0.40695		5.18017	-30.0374	-10.7617	-31.4789
																		5.18333	-0.62449	-0.40539	-0.40779		5.18333	-30.0312	-10.752	-31.4707
																		5.18667	-0.61904	-0.40193	-0.40837		5.18667	-30.0266	-10.7552	-31.4688
																		5.19017	-0.61744	-0.40583	-0.40972		5.19017	-30.031	-10.7373	-31.4792
																		5.19317	-0.62572	-0.40304	-0.41038		5.19317	-30.0373	-10.7295	-31.4769
																		5.19683	-0.61926	-0.40212	-0.40918		5.19683	-30.0527	-10.7218	-31.4858
																		5.20017	-0.61949	-0.40567	-0.41201		5.20017	-30.0387	-10.7099	-31.4849
																		5.20333	-0.62933	-0.40701	-0.40785		5.20333	-30.0384	-10.7013	-31.4798
																		5.20667	-0.63308	-0.40415	-0.40798		5.20667	-30.0429	-10.6844	-31.4912
																		5.21017	-0.62647	-0.40429	-0.41393		5.21017	-30.0423	-10.681	-31.4835
																		5.21333	-0.62533	-0.40797	-0.41004		5.21333	-30.0421	-10.6731	-31.4838
																		5.21683	-0.62463	-0.40393	-0.41181		5.21683	-30.0454	-10.6657	-31.4935
																		5.22033	-0.62605	-0.4083	-0.4166		5.22033	-30.0544	-10.6607	-31.4839
																		5.22333	-0.62629	-0.40715	-0.41093		5.22333	-30.0575	-10.6433	-31.4975
																		5.22683	-0.62883	-0.40998	-0.41236		5.22683	-30.055	-10.6438	-31.4945
																		5.23017	-0.62052	-0.40555	-0.41189		5.23017	-30.0585	-10.6317	-31.4887
																		5.2335	-0.62757	-0.41216	-0.41342		5.2335	-30.0685	-10.62	-31.5015
																		5.23683	-0.63217	-0.40373	-0.40974		5.23683	-30.0625	-10.6056	-31.5074
																		5.24	-0.62493	-0.40618	-0.41378		5.24	-30.0694	-10.6005	-31.4932
																		5.24333	-0.62953	-0.41023	-0.41549		5.24333	-30.0668	-10.5909	-31.5029
																		5.24683	-0.63196	-0.4119	-0.4157		5.24683	-30.0698	-10.5798	-31.4981
																		5.24983	-0.63222	-0.40895	-0.41758		5.24983	-30.0653	-10.5741	-31.5004
																		5.2535	-0.63473	-0.41081	-0.41935		5.2535	-30.0784	-10.5657	-31.5105
																		5.257	-0.63686	-0.40881	-0.41264		5.257	-30.0788	-10.5602	-31.5044
																		5.25983	-0.64189	-0.41387	-0.42082		5.25983	-30.0815	-10.55	-31.5039
																		5.2635	-0.63469	-0.41369	-0.42077		5.2635	-30.0807	-10.5472	-31.5104
																		5.26683	-0.63774	-0.40786	-0.4213		5.26683	-30.0878	-10.5314	-31.5128
																		5.27	-0.63812	-0.41011	-0.42105		5.27	-30.0874	-10.5261	-31.5148
																		5.2735	-0.63867	-0.41328	-0.42284		5.2735	-30.0985	-10.517	-31.5142
																		5.277	-0.64306	-0.40917	-0.41828		5.277	-30.0883	-10.5039	-31.514
																		5.28	-0.63693	-0.40805	-0.41827		5.28	-30.0894	-10.4974	-31.5143
																		5.2835	-0.63426	-0.41016	-0.41973		5.2835	-30.0952	-10.492	-31.5072
																		5.28683	-0.63538	-0.41261	-0.42442		5.28683	-30.0904	-10.4832	-31.5235
																		5.29017	-0.63932	-0.40524	-0.42283		5.29017	-30.1012	-10.4814	-31.5157
																		5.29367	-0.63569	-0.41904	-0.42343		5.29367	-30.1029	-10.4647	-31.5175
																		5.29667	-0.63895	-0.41684	-0.42372		5.29667	-30.1011	-10.4527	-31.5127
																		5.30017	-0.64213	-0.4115	-0.42071		5.30017	-30.1025	-10.4434	-31.5273
																		5.3035	-0.64112	-0.41325	-0.42371		5.3035	-30.0971	-10.4316	-31.5191
																		5.30667	-0.63829	-0.41006	-0.42587		5.30667	-30.1125	-10.4313	-31.5239
																		5.31017	-0.63842	-0.4145	-0.42435		5.31017	-30.1106	-10.4251	-31.5194
																		5.31367	-0.63862	-0.41678	-0.42831		5.31367	-30.1117	-10.4165	-31.5309
																		5.31667	-0.64499	-0.41745	-0.42607		5.31667	-30.1128	-10.4018	-31.5297
																		5.32017	-0.64143	-0.41471	-0.4242		5.32017	-30.134	-10.3929	-31.5265
																		5.3235	-0.63148	-0.41221	-0.42352		5.3235	-30.1256	-10.3891	-31.5256
																		5.32683	-0.6403	-0.42075	-0.42273		5.32683	-30.1282	-10.3805	-31.5276
																		5.33017	-0.65045	-0.41463	-0.41932		5.33017	-30.1221	-10.3596	-31.54
																		5.33333	-0.64345	-0.41428	-0.4266		5.33333	-30.1242	-10.358	-31.5361
																		5.33667	-0.6478	-0.41427	-0.42514		5.33667	-30.1229	-10.3519	-31.5335
																		5.34017	-0.6465	-0.41778	-0.42556		5.34017	-30.1291	-10.3411	-31.5416
																		5.3435	-0.63655	-0.41178	-0.42791		5.3435	-30.1333	-10.3323	-31.5295
																		5.34683	-0.64414	-0.41405	-0.4215		5.34683	-30.1372	-10.325	-31.538
																		5.35033	-0.6496	-0.41416	-0.42337		5.35033	-30.1357	-10.315	-31.5403
																		5.35333	-0.64543	-0.41074	-0.42207		5.35333	-30.1337	-10.3094	-31.5455
																		5.35683	-0.63963	-0.4168	-0.42315		5.35683	-30.1366	-10.2997	-31.5356
																		5.36017	-0.65012	-0.41715	-0.42474		5.36017	-30.147	-10.288	-31.5396
																		5.36333	-0.64821	-0.41875	-0.42654		5.36333	-30.1345	-10.2833	-31.5454
																		5.36667	-0.63778	-0.40861	-0.42504		5.36667	-30.1405	-10.2722	-31.5455
																		5.37033	-0.64626	-0.41647	-0.42433		5.37033	-30.1413	-10.2669	-31.5405
																		5.37317	-0.64964	-0.41713	-0.42819		5.37317	-30.147	-10.254	-31.5467
																		5.37683	-0.64343	-0.41838	-0.4236		5.37683	-30.1517	-10.2536	-31.5543
																		5.38017	-0.63994	-0.41502	-0.42416		5.38017	-30.1467	-10.2398	-31.5484
																		5.3835	-0.64124	-0.41171	-0.42882		5.3835	-30.1483	-10.231	-31.5477
																		5.387	-0.64039	-0.42465	-0.42504		5.387	-30.1602	-10.2205	-31.5558
																		5.38983	-0.64084	-0.41723	-0.42721		5.38983	-30.1548	-10.2093	-31.5552
																		5.39317	-0.65085	-0.41835	-0.42908		5.39317	-30.151	-10.2092	-31.5541
																		5.39683	-0.6424	-0.41637	-0.42883		5.39683	-30.1542	-10.1945	-31.5486
																		5.40017	-0.64992	-0.42506	-0.42852		5.40017	-30.1623	-10.1847	-31.5589
																		5.4035	-0.65053	-0.41546	-0.43069		5.4035	-30.1573	-10.1796	-31.5598
																		5.407	-0.64246	-0.41911	-0.4272		5.407	-30.1653	-10.1728	-31.558
																		5.40983	-0.64542	-0.42047	-0.4348		5.40983	-30.1664	-10.1578	-31.5683
																		5.41317	-0.64888	-0.42064	-0.43491		5.41317	-30.1681	-10.1541	-31.5628
																		5.41683	-0.65116	-0.41689	-0.42847		5.41683	-30.1753	-10.1502	-31.5694
																		5.42	-0.64737	-0.4152	-0.43218		5.42	-30.1737	-10.1346	-31.5636
																		5.42367	-0.65059	-0.41662	-0.4287		5.42367	-30.1663	-10.128	-31.5683
																		5.42667	-0.64968	-0.41563	-0.42753		5.42667	-30.1662	-10.1134	-31.5671
																		5.42983	-0.65439	-0.41818	-0.42988		5.42983	-30.1943	-10.1124	-31.5648
																		5.4335	-0.65804	-0.42394	-0.43691		5.4335	-30.1867	-10.1051	-31.5712
																		5.43683	-0.64734	-0.42025	-0.42905		5.43683	-30.1821	-10.0926	-31.5676
																		5.44017	-0.65017	-0.4198	-0.43883		5.44017	-30.1825	-10.0819	-31.5736
																		5.44367	-0.6609	-0.42475	-0.43406		5.44367	-30.194	-10.0726	-31.5756
																		5.44667	-0.6588	-0.41931	-0.42995		5.44667	-30.1918	-10.0711	-31.5794
																		5.45017	-0.6512	-0.41952	-0.44016		5.45017	-30.2029	-10.0648	-31.5729
																		5.4535	-0.65979	-0.42506	-0.43527		5.4535	-30.1984	-10.0549	-31.5788
																		5.45683	-0.65673	-0.41816	-0.43706		5.45683	-30.1973	-10.0512	-31.5799
																		5.46017	-0.65889	-0.42584	-0.43866		5.46017	-30.2018	-10.0382	-31.5876
																		5.46333	-0.65468	-0.4263	-0.43644		5.46333	-30.1978	-10.027	-31.5854
																		5.4665	-0.65911	-0.42505	-0.43583		5.4665	-30.2009	-10.0214	-31.5858
																		5.47017	-0.66003	-0.4236	-0.43819		5.47017	-30.204	-10.0134	-31.5839
																		5.4735	-0.66334	-0.429	-0.43873		5.4735	-30.1958	-10.008	-31.5991
																		5.47683	-0.66345	-0.42336	-0.43787		5.47683	-30.2085	-10.0031	-31.5981
																		5.48033	-0.65553	-0.42498	-0.4405		5.48033	-30.2088	-9.98839	-31.5925
																		5.48333	-0.65896	-0.42478	-0.44251		5.48333	-30.2114	-9.97551	-31.6017
																		5.48683	-0.66406	-0.42366	-0.43609		5.48683	-30.2046	-9.96953	-31.5991
																		5.49017	-0.66699	-0.42215	-0.44129		5.49017	-30.2104	-9.96205	-31.5927
																		5.4935	-0.66094	-0.42261	-0.43403		5.4935	-30.2094	-9.95404	-31.5988
																		5.49683	-0.66465	-0.4257	-0.43182		5.49683	-30.2184	-9.95137	-31.5983
																		5.50033	-0.65959	-0.42864	-0.44053		5.50033	-30.2175	-9.9371	-31.5928
																		5.50333	-0.66178	-0.42825	-0.44015		5.50333	-30.2238	-9.93087	-31.594
																		5.5065	-0.66738	-0.4296	-0.44107		5.5065	-30.2262	-9.92343	-31.5992
																		5.51017	-0.66216	-0.42313	-0.43474		5.51017	-30.2216	-9.91224	-31.6048
																		5.5135	-0.66579	-0.43042	-0.44595		5.5135	-30.229	-9.9098	-31.6003
																		5.517	-0.67045	-0.42404	-0.44421		5.517	-30.232	-9.90183	-31.6006
																		5.52	-0.6633	-0.42605	-0.43589		5.52	-30.2333	-9.89382	-31.6064
																		5.5235	-0.65654	-0.42942	-0.43936		5.5235	-30.2271	-9.88436	-31.5973
																		5.52683	-0.6669	-0.42698	-0.44295		5.52683	-30.233	-9.87535	-31.5973
																		5.53	-0.66604	-0.43098	-0.43614		5.53	-30.2366	-9.86896	-31.6041
																		5.5335	-0.66304	-0.42283	-0.44215		5.5335	-30.2469	-9.86327	-31.6126
																		5.537	-0.66614	-0.42561	-0.44212		5.537	-30.2393	-9.85073	-31.6151
																		5.54	-0.66513	-0.42312	-0.43433		5.54	-30.2457	-9.84636	-31.6021
																		5.54317	-0.66596	-0.42627	-0.44077		5.54317	-30.2446	-9.83722	-31.6096
																		5.54683	-0.66035	-0.42663	-0.44249		5.54683	-30.243	-9.82183	-31.6124
																		5.55017	-0.66123	-0.42594	-0.44033		5.55017	-30.25	-9.81972	-31.6107
																		5.55367	-0.66543	-0.4278	-0.44478		5.55367	-30.2447	-9.81163	-31.6209
																		5.55667	-0.66377	-0.43297	-0.44685		5.55667	-30.2487	-9.80814	-31.6167
																		5.56017	-0.66609	-0.4275	-0.43846		5.56017	-30.2519	-9.79511	-31.6188
																		5.5635	-0.66161	-0.42653	-0.4389		5.5635	-30.2568	-9.78799	-31.6198
																		5.56683	-0.67018	-0.42888	-0.44189		5.56683	-30.2483	-9.77755	-31.6201
																		5.57017	-0.66698	-0.42806	-0.4437		5.57017	-30.2663	-9.77422	-31.6224
																		5.57367	-0.66361	-0.43083	-0.44507		5.57367	-30.2764	-9.76281	-31.6274
																		5.57667	-0.66426	-0.43132	-0.44533		5.57667	-30.2594	-9.75419	-31.6241
																		5.58017	-0.67294	-0.4304	-0.44403		5.58017	-30.2573	-9.74878	-31.6204
																		5.5835	-0.66879	-0.42781	-0.44886		5.5835	-30.2594	-9.73944	-31.6231
																		5.58683	-0.66503	-0.43313	-0.44676		5.58683	-30.2534	-9.73812	-31.6218
																		5.59	-0.66966	-0.43404	-0.44659		5.59	-30.2662	-9.72429	-31.6312
																		5.59367	-0.66331	-0.42431	-0.44491		5.59367	-30.2697	-9.71357	-31.6283
																		5.59667	-0.66444	-0.42833	-0.44876		5.59667	-30.2749	-9.71888	-31.6201
																		5.60017	-0.67604	-0.43227	-0.45008		5.60017	-30.2686	-9.70526	-31.632
																		5.6035	-0.66916	-0.42918	-0.44532		5.6035	-30.2707	-9.69853	-31.6352
																		5.60683	-0.6684	-0.43485	-0.44625		5.60683	-30.2712	-9.68672	-31.6255
																		5.61033	-0.67605	-0.43549	-0.44437		5.61033	-30.2785	-9.68494	-31.6342
																		5.61317	-0.673	-0.43394	-0.45049		5.61317	-30.2827	-9.67625	-31.6398
																		5.61683	-0.67104	-0.431	-0.45084		5.61683	-30.2821	-9.65915	-31.6424
																		5.62017	-0.6787	-0.43766	-0.45044		5.62017	-30.2798	-9.65247	-31.6415
																		5.62333	-0.67758	-0.4334	-0.45149		5.62333	-30.284	-9.65038	-31.6397
																		5.62683	-0.6731	-0.42954	-0.44958		5.62683	-30.2781	-9.64199	-31.6348
																		5.63	-0.67298	-0.43778	-0.44633		5.63	-30.2806	-9.62655	-31.6399
																		5.63317	-0.68007	-0.4307	-0.45045		5.63317	-30.2827	-9.62428	-31.6441
																		5.63683	-0.67864	-0.43434	-0.4503		5.63683	-30.2914	-9.61652	-31.6352
																		5.64017	-0.67692	-0.4348	-0.44823		5.64017	-30.297	-9.61192	-31.6373
																		5.6435	-0.68518	-0.42752	-0.44966		5.6435	-30.3001	-9.60134	-31.635
																		5.64667	-0.67977	-0.43155	-0.4491		5.64667	-30.3019	-9.59435	-31.6404
																		5.65	-0.67532	-0.43768	-0.45232		5.65	-30.2986	-9.58453	-31.6448
																		5.6535	-0.68526	-0.43493	-0.44817		5.6535	-30.3026	-9.57659	-31.6333
																		5.6565	-0.67969	-0.43373	-0.45084		5.6565	-30.3029	-9.5707	-31.6482
																		5.66017	-0.68521	-0.43982	-0.45435		5.66017	-30.3096	-9.55956	-31.6438
																		5.6635	-0.68506	-0.43391	-0.4483		5.6635	-30.3083	-9.55007	-31.6449
																		5.66667	-0.68438	-0.44157	-0.44533		5.66667	-30.3082	-9.54927	-31.6434
																		5.67	-0.68336	-0.43504	-0.45296		5.67	-30.3134	-9.5414	-31.6444
																		5.6735	-0.68561	-0.43721	-0.45804		5.6735	-30.3181	-9.53549	-31.6599
																		5.67683	-0.68356	-0.43927	-0.45389		5.67683	-30.3167	-9.5283	-31.6548
																		5.68017	-0.6902	-0.44085	-0.45637		5.68017	-30.3158	-9.51622	-31.6615
																		5.6835	-0.6852	-0.43838	-0.45224		5.6835	-30.3154	-9.51232	-31.6518
																		5.68667	-0.68738	-0.44031	-0.45335		5.68667	-30.3193	-9.50244	-31.6522
																		5.69	-0.68561	-0.43389	-0.45757		5.69	-30.3167	-9.49389	-31.6505
																		5.6935	-0.68837	-0.44062	-0.45115		5.6935	-30.3273	-9.48354	-31.6567
																		5.69683	-0.68664	-0.43539	-0.45057		5.69683	-30.3295	-9.4741	-31.6588
																		5.70017	-0.68482	-0.43899	-0.45651		5.70017	-30.3221	-9.46325	-31.6514
																		5.70367	-0.68746	-0.43831	-0.45592		5.70367	-30.3267	-9.45979	-31.6628
																		5.70667	-0.68959	-0.44035	-0.45441		5.70667	-30.3364	-9.45279	-31.6536
																		5.71017	-0.69085	-0.43584	-0.4532		5.71017	-30.3372	-9.44106	-31.6568
																		5.71317	-0.68541	-0.4416	-0.4584		5.71317	-30.3332	-9.44196	-31.6594
																		5.71683	-0.68529	-0.43855	-0.44812		5.71683	-30.3284	-9.42866	-31.6631
																		5.72017	-0.68393	-0.43838	-0.45803		5.72017	-30.331	-9.41707	-31.6708
																		5.72333	-0.68399	-0.43688	-0.44958		5.72333	-30.334	-9.4098	-31.6666
																		5.7265	-0.6893	-0.44165	-0.45738		5.7265	-30.3462	-9.40069	-31.6735
																		5.73017	-0.68706	-0.43412	-0.45361		5.73017	-30.3404	-9.39159	-31.6778
																		5.73317	-0.68587	-0.43277	-0.45119		5.73317	-30.3428	-9.392	-31.6753
																		5.73683	-0.68858	-0.43823	-0.45366		5.73683	-30.3409	-9.38471	-31.6706
																		5.74033	-0.68238	-0.43236	-0.45323		5.74033	-30.3458	-9.37633	-31.6707
																		5.74333	-0.68279	-0.43596	-0.45744		5.74333	-30.3496	-9.36183	-31.6694
																		5.7465	-0.68777	-0.43758	-0.46543		5.7465	-30.347	-9.35371	-31.6744
																		5.75017	-0.68739	-0.43551	-0.45838		5.75017	-30.3415	-9.35476	-31.6786
																		5.7535	-0.68633	-0.43922	-0.45653		5.7535	-30.3501	-9.34178	-31.6755
																		5.75667	-0.69094	-0.44291	-0.45889		5.75667	-30.3493	-9.3396	-31.6727
																		5.76033	-0.68247	-0.43218	-0.46189		5.76033	-30.3532	-9.3339	-31.6652
																		5.76333	-0.68012	-0.43615	-0.45765		5.76333	-30.3515	-9.32339	-31.6806
																		5.7665	-0.69075	-0.43831	-0.4641		5.7665	-30.3521	-9.31325	-31.6773
																		5.77017	-0.69054	-0.43347	-0.45547		5.77017	-30.3584	-9.30623	-31.6823
																		5.7735	-0.69298	-0.43907	-0.46281		5.7735	-30.3572	-9.29842	-31.6911
																		5.777	-0.699	-0.43641	-0.45905		5.777	-30.3671	-9.29591	-31.6788
																		5.78	-0.69984	-0.43832	-0.45573		5.78	-30.3662	-9.28676	-31.6885
																		5.7835	-0.68537	-0.44032	-0.46119		5.7835	-30.36	-9.28654	-31.6815
																		5.78683	-0.69187	-0.44432	-0.4651		5.78683	-30.3737	-9.27374	-31.6797
																		5.79017	-0.69098	-0.43726	-0.45936		5.79017	-30.3619	-9.26837	-31.6811
																		5.7935	-0.69198	-0.4417	-0.4653		5.7935	-30.368	-9.26197	-31.6891
																		5.797	-0.69565	-0.44204	-0.46133		5.797	-30.3749	-9.25236	-31.6899
																		5.8	-0.70004	-0.44049	-0.45605		5.8	-30.3617	-9.25283	-31.7
																		5.8035	-0.69282	-0.4401	-0.46214		5.8035	-30.3725	-9.23892	-31.6872
																		5.80683	-0.69916	-0.44294	-0.46627		5.80683	-30.3716	-9.2307	-31.689
																		5.81017	-0.69637	-0.4386	-0.46197		5.81017	-30.3784	-9.22182	-31.6894
																		5.8135	-0.69166	-0.44172	-0.4602		5.8135	-30.3814	-9.21474	-31.6885
																		5.81667	-0.69302	-0.44314	-0.46144		5.81667	-30.3801	-9.20171	-31.6945
																		5.82	-0.70277	-0.44213	-0.46267		5.82	-30.3775	-9.20233	-31.6902
																		5.8235	-0.69981	-0.43675	-0.46062		5.8235	-30.3873	-9.19173	-31.7008
																		5.82683	-0.69754	-0.44401	-0.46906		5.82683	-30.3845	-9.17741	-31.6916
																		5.83	-0.7013	-0.44225	-0.46187		5.83	-30.3873	-9.16811	-31.6997
																		5.83367	-0.70532	-0.446	-0.46419		5.83367	-30.3897	-9.16551	-31.6993
																		5.83667	-0.70204	-0.44216	-0.46848		5.83667	-30.3891	-9.15677	-31.693
																		5.84017	-0.70681	-0.44395	-0.46937		5.84017	-30.3927	-9.15581	-31.7114
																		5.8435	-0.70458	-0.4419	-0.46773		5.8435	-30.3867	-9.13853	-31.706
																		5.84683	-0.70324	-0.44822	-0.47568		5.84683	-30.3898	-9.13982	-31.7033
																		5.85017	-0.70654	-0.44683	-0.47099		5.85017	-30.3966	-9.12522	-31.7021
																		5.85367	-0.699	-0.44637	-0.47055		5.85367	-30.3974	-9.11846	-31.7018
																		5.85667	-0.70543	-0.44792	-0.47429		5.85667	-30.4013	-9.12321	-31.7191
																		5.85983	-0.70478	-0.44975	-0.46994		5.85983	-30.3952	-9.10747	-31.7082
																		5.8635	-0.70946	-0.44568	-0.46698		5.8635	-30.4001	-9.10441	-31.7073
																		5.86683	-0.70525	-0.44841	-0.46973		5.86683	-30.4119	-9.09682	-31.7065
																		5.87	-0.70634	-0.44713	-0.47085		5.87	-30.4141	-9.09337	-31.7065
																		5.87333	-0.71285	-0.44191	-0.4702		5.87333	-30.4187	-9.08088	-31.7133
																		5.87683	-0.70712	-0.44557	-0.46905		5.87683	-30.4128	-9.0719	-31.7071
																		5.87983	-0.71438	-0.44962	-0.47292		5.87983	-30.3967	-9.06564	-31.7136
																		5.8835	-0.71185	-0.44708	-0.47518		5.8835	-30.4174	-9.05523	-31.7111
																		5.88683	-0.70669	-0.44525	-0.46726		5.88683	-30.4154	-9.04606	-31.72
																		5.89	-0.7115	-0.44725	-0.47425		5.89	-30.4202	-9.04395	-31.72
																		5.89317	-0.70682	-0.44534	-0.4701		5.89317	-30.4256	-9.03766	-31.7222
																		5.89683	-0.70574	-0.44432	-0.46562		5.89683	-30.416	-9.02247	-31.7226
																		5.90017	-0.70876	-0.45011	-0.47137		5.90017	-30.4249	-9.02012	-31.7201
																		5.9035	-0.70539	-0.44624	-0.47057		5.9035	-30.4317	-9.00618	-31.7131
																		5.907	-0.70597	-0.44008	-0.46354		5.907	-30.4344	-9.00664	-31.7267
																		5.91	-0.70327	-0.44287	-0.4743		5.91	-30.4289	-9.00349	-31.7158
																		5.9135	-0.71047	-0.44778	-0.46652		5.9135	-30.427	-8.99152	-31.7243
																		5.91683	-0.70764	-0.4394	-0.47296		5.91683	-30.4266	-8.9848	-31.7276
																		5.92017	-0.71002	-0.44621	-0.4711		5.92017	-30.4378	-8.97444	-31.7159
																		5.9235	-0.70996	-0.44653	-0.467		5.9235	-30.4394	-8.96519	-31.7321
																		5.927	-0.70887	-0.4427	-0.47195		5.927	-30.4415	-8.96048	-31.7216
																		5.92983	-0.71425	-0.44418	-0.46807		5.92983	-30.4416	-8.9503	-31.7248
																		5.9335	-0.71091	-0.44803	-0.47439		5.9335	-30.4398	-8.95046	-31.7301
																		5.93683	-0.71473	-0.44727	-0.47237		5.93683	-30.4437	-8.94683	-31.7304
																		5.94017	-0.70179	-0.45217	-0.47706		5.94017	-30.4255	-8.93472	-31.7252
																		5.9435	-0.71139	-0.44912	-0.4782		5.9435	-30.4398	-8.92628	-31.7336
																		5.947	-0.71128	-0.44342	-0.47757		5.947	-30.4435	-8.91278	-31.7246
																		5.95	-0.70767	-0.44762	-0.47941		5.95	-30.4458	-8.913	-31.7374
																		5.9535	-0.70768	-0.45192	-0.47352		5.9535	-30.4433	-8.90406	-31.7355
																		5.95683	-0.7176	-0.44914	-0.47059		5.95683	-30.4533	-8.90114	-31.7293
																		5.96017	-0.70961	-0.44753	-0.47964		5.96017	-30.4506	-8.90067	-31.7364
																		5.96333	-0.71423	-0.45472	-0.47534		5.96333	-30.456	-8.88086	-31.7285
																		5.96667	-0.71334	-0.44635	-0.48158		5.96667	-30.4623	-8.88121	-31.7355
																		5.97017	-0.71795	-0.44278	-0.47709		5.97017	-30.4559	-8.86515	-31.7357
																		5.97317	-0.71505	-0.44781	-0.47636		5.97317	-30.4494	-8.86035	-31.729
																		5.97683	-0.71852	-0.45096	-0.47382		5.97683	-30.4618	-8.85944	-31.7422
																		5.98017	-0.71168	-0.44707	-0.47955		5.98017	-30.4566	-8.84903	-31.7386
																		5.98333	-0.71403	-0.44756	-0.48448		5.98333	-30.4695	-8.84308	-31.7333
																		5.9865	-0.71994	-0.44882	-0.48012		5.9865	-30.4676	-8.83959	-31.7353
																		5.99017	-0.71616	-0.44803	-0.48179		5.99017	-30.4623	-8.83058	-31.7489
																		5.99317	-0.7169	-0.44715	-0.47931		5.99317	-30.4597	-8.82092	-31.7379
																		5.99667	-0.71606	-0.45312	-0.47743		5.99667	-30.4574	-8.81691	-31.7477
																		6.00033	-0.72181	-0.44945	-0.4803		6.00033	-30.4688	-8.80178	-31.7481
																		6.00333	-0.72256	-0.44771	-0.48343		6.00333	-30.4669	-8.79794	-31.7387
																		6.0065	-0.71758	-0.44861	-0.48023		6.0065	-30.4727	-8.79627	-31.7498
																		6.01017	-0.71859	-0.45064	-0.48224		6.01017	-30.4791	-8.78239	-31.7459
																		6.0135	-0.72042	-0.45027	-0.48304		6.0135	-30.4721	-8.7826	-31.7541
																		6.01683	-0.72831	-0.45003	-0.48073		6.01683	-30.4753	-8.77066	-31.7492
																		6.02	-0.72017	-0.45305	-0.47539		6.02	-30.4586	-8.76634	-31.7519
																		6.02333	-0.7251	-0.4544	-0.48765		6.02333	-30.4775	-8.76087	-31.7545
																		6.02683	-0.72729	-0.45329	-0.48389		6.02683	-30.4824	-8.7474	-31.7551
																		6.03017	-0.72482	-0.45816	-0.48206		6.03017	-30.4853	-8.74175	-31.7508
																		6.03333	-0.72706	-0.45482	-0.48509		6.03333	-30.4801	-8.73593	-31.7584
																		6.03683	-0.73518	-0.4493	-0.48216		6.03683	-30.4805	-8.72934	-31.752
																		6.04	-0.72894	-0.45537	-0.48312		6.04	-30.4738	-8.71905	-31.7505
																		6.0435	-0.72618	-0.45202	-0.48551		6.0435	-30.4853	-8.70854	-31.7622
																		6.04683	-0.72876	-0.46168	-0.48477		6.04683	-30.4814	-8.70529	-31.7595
																		6.05017	-0.73083	-0.45446	-0.48167		6.05017	-30.4921	-8.70001	-31.75
																		6.0535	-0.73139	-0.44911	-0.48778		6.0535	-30.4957	-8.69077	-31.7644
																		6.057	-0.72998	-0.45528	-0.4854		6.057	-30.4851	-8.68688	-31.7606
																		6.06	-0.73024	-0.45512	-0.48707		6.06	-30.5012	-8.68119	-31.754
																		6.0635	-0.72571	-0.45385	-0.48409		6.0635	-30.4963	-8.67936	-31.7531
																		6.06683	-0.72814	-0.46006	-0.48626		6.06683	-30.4951	-8.6614	-31.7603
																		6.07017	-0.73101	-0.45161	-0.47987		6.07017	-30.4948	-8.66079	-31.7608
																		6.0735	-0.72755	-0.44935	-0.48533		6.0735	-30.4984	-8.64881	-31.7605
																		6.07667	-0.7251	-0.45224	-0.48272		6.07667	-30.5003	-8.64608	-31.7586
																		6.08	-0.73001	-0.45762	-0.48322		6.08	-30.4985	-8.62856	-31.7703
																		6.0835	-0.72402	-0.45163	-0.47746		6.0835	-30.4963	-8.625	-31.7669
																		6.0865	-0.72383	-0.44817	-0.48254		6.0865	-30.5022	-8.6194	-31.7692
																		6.09017	-0.73155	-0.45637	-0.48811		6.09017	-30.5049	-8.61367	-31.7625
																		6.09367	-0.72299	-0.4485	-0.48892		6.09367	-30.5095	-8.60862	-31.7721
																		6.0965	-0.72635	-0.45778	-0.4843		6.0965	-30.4994	-8.60085	-31.7648
																		6.10017	-0.73119	-0.45617	-0.48697		6.10017	-30.5085	-8.59339	-31.7656
																		6.1035	-0.73314	-0.45011	-0.48635		6.1035	-30.5202	-8.5831	-31.773
																		6.10667	-0.72919	-0.45356	-0.48481		6.10667	-30.5123	-8.57404	-31.766
																		6.11017	-0.731	-0.45375	-0.49031		6.11017	-30.5079	-8.57497	-31.7703
																		6.11367	-0.72995	-0.45439	-0.49061		6.11367	-30.5163	-8.56037	-31.7663
																		6.11667	-0.72535	-0.4544	-0.48772		6.11667	-30.5198	-8.55877	-31.775
																		6.11983	-0.72535	-0.44836	-0.48425		6.11983	-30.5156	-8.55203	-31.7741
																		6.1235	-0.73125	-0.45165	-0.48915		6.1235	-30.5204	-8.541	-31.775
																		6.12683	-0.72704	-0.45289	-0.4895		6.12683	-30.5263	-8.53512	-31.7717
																		6.13033	-0.73525	-0.45394	-0.4919		6.13033	-30.5186	-8.52961	-31.7709
																		6.13333	-0.73782	-0.45493	-0.48901		6.13333	-30.5234	-8.52626	-31.7759
																		6.13683	-0.73043	-0.45411	-0.48983		6.13683	-30.5298	-8.51968	-31.7799
																		6.14017	-0.73501	-0.45776	-0.49475		6.14017	-30.5282	-8.50904	-31.7761
																		6.1435	-0.73873	-0.45635	-0.49369		6.1435	-30.5342	-8.49947	-31.771
																		6.14683	-0.73252	-0.45652	-0.49401		6.14683	-30.532	-8.49402	-31.7726
																		6.15033	-0.73555	-0.46277	-0.4973		6.15033	-30.5362	-8.48589	-31.7788
																		6.15333	-0.73285	-0.46162	-0.49516		6.15333	-30.5337	-8.4862	-31.7755
																		6.15683	-0.73646	-0.45574	-0.49498		6.15683	-30.5331	-8.48504	-31.7767
																		6.16017	-0.73502	-0.46266	-0.49983		6.16017	-30.5363	-8.47309	-31.7846
																		6.1635	-0.73486	-0.45964	-0.49151		6.1635	-30.5356	-8.46387	-31.7927
																		6.16683	-0.73386	-0.4582	-0.49707		6.16683	-30.5323	-8.45611	-31.7903
																		6.17	-0.72987	-0.457	-0.49781		6.17	-30.5439	-8.45051	-31.7914
																		6.17333	-0.72996	-0.46146	-0.49309		6.17333	-30.5391	-8.45046	-31.7837
																		6.17683	-0.73718	-0.45114	-0.49561		6.17683	-30.5293	-8.43803	-31.7868
																		6.18017	-0.73957	-0.45701	-0.49743		6.18017	-30.5428	-8.43121	-31.7898
																		6.1835	-0.74394	-0.46442	-0.49		6.1835	-30.539	-8.42478	-31.7863
																		6.187	-0.74522	-0.45196	-0.49335		6.187	-30.542	-8.42331	-31.7949
																		6.18983	-0.7465	-0.45502	-0.49375		6.18983	-30.5499	-8.41476	-31.7879
																		6.1935	-0.74543	-0.46183	-0.49992		6.1935	-30.5443	-8.40575	-31.7909
																		6.19683	-0.74253	-0.46135	-0.50093		6.19683	-30.5529	-8.39636	-31.7956
																		6.2	-0.73961	-0.45949	-0.49392		6.2	-30.5479	-8.39645	-31.7958
																		6.2035	-0.74345	-0.45982	-0.49359		6.2035	-30.5524	-8.38882	-31.7931
																		6.207	-0.74577	-0.45796	-0.49513		6.207	-30.5386	-8.37919	-31.7872
																		6.20983	-0.74877	-0.46223	-0.49492		6.20983	-30.5512	-8.37962	-31.7972
																		6.2135	-0.74331	-0.46083	-0.49785		6.2135	-30.5505	-8.37351	-31.7906
																		6.21683	-0.74574	-0.46035	-0.49411		6.21683	-30.5647	-8.36428	-31.7936
																		6.22	-0.74288	-0.45713	-0.4979		6.22	-30.5588	-8.35763	-31.7962
																		6.22367	-0.74899	-0.46529	-0.49792		6.22367	-30.5627	-8.35416	-31.7995
																		6.22667	-0.75162	-0.4615	-0.4991		6.22667	-30.5542	-8.34658	-31.7974
																		6.22983	-0.74524	-0.46362	-0.49753		6.22983	-30.5627	-8.33715	-31.8
																		6.23317	-0.74298	-0.46138	-0.49534		6.23317	-30.5577	-8.33197	-31.8048
																		6.23683	-0.74922	-0.46126	-0.49965		6.23683	-30.5644	-8.32417	-31.8037
																		6.24	-0.75078	-0.45763	-0.49865		6.24	-30.5714	-8.3165	-31.796
																		6.24367	-0.7485	-0.46368	-0.49627		6.24367	-30.5748	-8.31536	-31.8067
																		6.24667	-0.75098	-0.46292	-0.49759		6.24667	-30.5683	-8.30712	-31.799
																		6.24983	-0.74737	-0.46372	-0.49917		6.24983	-30.5729	-8.29912	-31.8087
																		6.25317	-0.7476	-0.46316	-0.49794		6.25317	-30.5854	-8.29452	-31.8003
																		6.25683	-0.74849	-0.46153	-0.49944		6.25683	-30.5709	-8.28373	-31.8077
																		6.26033	-0.74839	-0.45912	-0.49712		6.26033	-30.58	-8.27571	-31.8085
																		6.26333	-0.74118	-0.45864	-0.50153		6.26333	-30.5794	-8.27043	-31.7984
																		6.26683	-0.7509	-0.46419	-0.50334		6.26683	-30.5896	-8.26651	-31.8107
																		6.27017	-0.75542	-0.46434	-0.49648		6.27017	-30.5817	-8.25981	-31.8104
																		6.2735	-0.75176	-0.46627	-0.50635		6.2735	-30.5859	-8.25184	-31.8029
																		6.27683	-0.74846	-0.46999	-0.49842		6.27683	-30.5819	-8.23842	-31.8062
																		6.28033	-0.74288	-0.4597	-0.50335		6.28033	-30.588	-8.23775	-31.8172
																		6.28333	-0.74436	-0.45984	-0.49902		6.28333	-30.5894	-8.22388	-31.8061
																		6.28683	-0.7453	-0.46257	-0.50288		6.28683	-30.5963	-8.22153	-31.8065
																		6.29017	-0.74968	-0.46236	-0.49898		6.29017	-30.587	-8.21677	-31.8142
																		6.29333	-0.74616	-0.46321	-0.49847		6.29333	-30.5948	-8.21334	-31.8155
																		6.29683	-0.75937	-0.46264	-0.50035		6.29683	-30.5903	-8.19954	-31.8083
																		6.3	-0.75415	-0.46105	-0.4985		6.3	-30.5895	-8.19496	-31.8195
																		6.30333	-0.74874	-0.45969	-0.50391		6.30333	-30.5786	-8.18711	-31.8241
																		6.30683	-0.75019	-0.46343	-0.50777		6.30683	-30.5934	-8.17853	-31.8211
																		6.31017	-0.75693	-0.45903	-0.50484		6.31017	-30.5881	-8.17806	-31.8245
																		6.31333	-0.75034	-0.46184	-0.50479		6.31333	-30.5864	-8.16674	-31.8156
																		6.317	-0.75245	-0.46491	-0.50455		6.317	-30.6009	-8.15869	-31.8234
																		6.32	-0.75613	-0.46596	-0.50891		6.32	-30.6004	-8.15986	-31.8175
																		6.32317	-0.7583	-0.46574	-0.50141		6.32317	-30.599	-8.14452	-31.8187
																		6.32683	-0.7522	-0.46403	-0.5063		6.32683	-30.5953	-8.13983	-31.8154
																		6.33017	-0.75592	-0.46378	-0.50674		6.33017	-30.6075	-8.12954	-31.8192
																		6.33333	-0.7539	-0.46394	-0.50221		6.33333	-30.5975	-8.12452	-31.8184
																		6.337	-0.76037	-0.46876	-0.5115		6.337	-30.5954	-8.12038	-31.8146
																		6.34	-0.75732	-0.46411	-0.50717		6.34	-30.6133	-8.11608	-31.8268
																		6.34317	-0.7565	-0.46507	-0.50732		6.34317	-30.6195	-8.10918	-31.8248
																		6.34683	-0.75286	-0.46283	-0.51094		6.34683	-30.6018	-8.10154	-31.8147
																		6.35017	-0.76273	-0.46506	-0.51261		6.35017	-30.5978	-8.09716	-31.8188
																		6.35367	-0.76097	-0.46284	-0.50833		6.35367	-30.6104	-8.08713	-31.8165
																		6.35667	-0.75222	-0.46094	-0.50797		6.35667	-30.5968	-8.07969	-31.8268
[truncated: 545 more rows]
[truncated: 18 more columns]
